# Supplementary material for: UFGT: The Key Enzyme Associated with the Petals Variegation in Japanese Apricot
Source: Front Plant Sci. 2017 Feb 7;8:108. doi: 10.3389/fpls.2017.00108 (PMC5293763; doi:10.3389/fpls.2017.00108)
Supplement: Supplementary file 3 [file Table3.XLS]

## Sheet: Supplemental Table 3. Different
Supplemental Table 3. Differentially expressed genes identified in Japanese Apricot buds by RNA-Seq.
GeneID	Gene_length	WF-Expression	RF-Expression	WF-RPKM	RF-RPKM	log2 Ratio(RF/WF)	Up-Down-Regulation(RF/WF)	P-value	FDR	KEGG Orthology	GO Component	GO Function	GO Process	Blast nr
ppa023313m	366	0	31	0.01	20.7968	11.0221	Up	1.26e-13	3.66e-12	-	-	-	-	gi|462394713|gb|EMJ00512.1|/2.30331e-18/hypothetical protein PRUPE_ppa023313mg [Prunus persica]
ppa016695m	531	0	32	0.01	14.7969	10.5311	Up	4.88e-14	1.48e-12	-	-	-	-	gi|462401849|gb|EMJ07406.1|/1.48857e-14/hypothetical protein PRUPE_ppa015163mg [Prunus persica]
ppa016729m	252	0	12	0.01	11.6922	10.1913	Up	8.68e-06	0.000100409	-	-	-	-	gi|462422028|gb|EMJ26291.1|/2.03803e-43/hypothetical protein PRUPE_ppa016729mg [Prunus persica]
ppa016927m	567	0	26	0.01	11.2592	10.1369	Up	1.46e-11	3.55e-10	-	GO:0031410//cytoplasmic vesicle	GO:0046914//transition metal ion binding	-	gi|462415654|gb|EMJ20391.1|/3.97322e-59/hypothetical protein PRUPE_ppa016927mg [Prunus persica]
ppa025637m	372	0	17	0.01	11.2207	10.132	Up	7.52e-08	1.22e-06	K02183|1|1e-06|49.3|bdi:100823858|calmodulin	-	GO:0046872//metal ion binding	-	gi|462412882|gb|EMJ17931.1|/4.25333e-65/hypothetical protein PRUPE_ppa025637mg [Prunus persica]
ppa024319m	435	0	19	0.01	10.7246	10.0667	Up	1.13e-08	2.06e-07	-	GO:0031224//intrinsic to membrane	-	-	gi|462403445|gb|EMJ09002.1|/1.65313e-61/hypothetical protein PRUPE_ppa024319mg, partial [Prunus persica]
ppa020879m	483	0	19	0.01	9.65877	9.9157	Up	1.13e-08	2.06e-07	-	-	-	GO:0006950//response to stress	gi|462421296|gb|EMJ25559.1|/1.46546e-86/hypothetical protein PRUPE_ppa020879mg [Prunus persica]
ppa025302m	483	0	17	0.01	8.64206	9.75523	Up	7.52e-08	1.22e-06	-	-	-	-	gi|462424005|gb|EMJ28268.1|/1.46546e-86/hypothetical protein PRUPE_ppa025302mg [Prunus persica]
ppa015851m	462	0	12	0.01	6.37756	9.31686	Up	8.68e-06	0.000100181	-	-	-	-	gi|462415587|gb|EMJ20324.1|/4.71957e-73/hypothetical protein PRUPE_ppa015851mg [Prunus persica]
ppa021185m	1029	0	24	0.01	5.72679	9.16158	Up	9.74e-11	2.21e-09	K01206|1|6e-29|126|ath:AT1G67830|alpha-L-fucosidase [EC:3.2.1.51];K00514|3|3e-23|107|rcu:RCOM_1428040|zeta-carotene desaturase [EC:1.3.5.6]	GO:0031410//cytoplasmic vesicle	GO:0016787//hydrolase activity	GO:0044238//primary metabolic process	gi|462400010|gb|EMJ05678.1|/0/hypothetical protein PRUPE_ppa021185mg, partial [Prunus persica]
ppa023067m	531	0	12	0.01	5.54884	9.11604	Up	8.68e-06	0.000100351	-	-	-	-	gi|462417386|gb|EMJ22123.1|/3.76029e-98/hypothetical protein PRUPE_ppa023067mg [Prunus persica]
ppa004774m	1789	0	37	0.01	5.07816	8.98816	Up	4.23e-16	1.5e-14	K01762|1|0.0|723|pop:POPTR_830388|1-aminocyclopropane-1-carboxylate synthase [EC:4.4.1.14]	-	GO:0016740//transferase activity;GO:0048037//cofactor binding;GO:0016846//carbon-sulfur lyase activity	GO:0008652//cellular amino acid biosynthetic process;GO:0003006//developmental process involved in reproduction;GO:0009692	gi|462415518|gb|EMJ20255.1|/0/hypothetical protein PRUPE_ppa004774mg [Prunus persica]
ppa016650m	672	0	13	0.01	4.74995	8.89177	Up	3.36e-06	4.21e-05	K11086|1|2e-10|64.3|vcn:VOLCADRAFT_107252|small nuclear ribonucleoprotein B and B'	-	GO:0005488//binding	GO:0009987//cellular process	gi|462402045|gb|EMJ07602.1|/5.30471e-121/hypothetical protein PRUPE_ppa016650mg [Prunus persica]
ppa025469m	1176	0	20	0.01	4.17578	8.7059	Up	4.35e-09	8.33e-08	K02183|1|2e-98|357|smo:SELMODRAFT_166784|calmodulin	-	-	-	gi|462404573|gb|EMJ10037.1|/0/hypothetical protein PRUPE_ppa025469mg, partial [Prunus persica]
ppa008808m	958	0	16	0.01	4.10081	8.67977	Up	1.94e-07	2.96e-06	K00430|1|8e-106|381|vvi:100257059|peroxidase [EC:1.11.1.7]	-	GO:0005506//iron ion binding;GO:0003824//catalytic activity;GO:0016209//antioxidant activity	GO:0008152//metabolic process;GO:0006950//response to stress	gi|462411849|gb|EMJ16898.1|/4.29282e-169/hypothetical protein PRUPE_ppa008808mg [Prunus persica]
ppa005711m	1345	0	22	0.01	4.0162	8.64969	Up	6.51e-10	1.37e-08	K09561|1|2e-06|52.0|zma:100273449|STIP1 homology and U-box containing protein 1 [EC:6.3.2.19]	-	GO:0016874//ligase activity	-	gi|462411526|gb|EMJ16575.1|/0/hypothetical protein PRUPE_ppa005711mg [Prunus persica]
ppa008646m	972	0	15	0.01	3.78914	8.56573	Up	5.03e-07	7.22e-06	K01183|1|1e-153|540|pop:POPTR_831333|chitinase [EC:3.2.1.14]	GO:0043231//intracellular membrane-bounded organelle	GO:0004553//hydrolase activity, hydrolyzing O-glycosyl compounds;GO:0030247//polysaccharide binding	GO:0006950//response to stress;GO:0006026	gi|462396690|gb|EMJ02489.1|/0/hypothetical protein PRUPE_ppa008646mg [Prunus persica]
ppa022754m	882	0	13	0.01	3.61901	8.49945	Up	3.36e-06	4.21e-05	K08486|1|1e-108|390|aly:ARALYDRAFT_897385|syntaxin 1B/2/3	GO:0043234//protein complex;GO:0016020//membrane	GO:0005515//protein binding	GO:0051707//response to other organism;GO:0009725//response to hormone stimulus;GO:0009626//plant-type hypersensitive response;GO:0010185;GO:0016044//cellular membrane organization;GO:0006605//protein targeting;GO:0007165//signal transduction	gi|462398569|gb|EMJ04237.1|/2.0121e-154/hypothetical protein PRUPE_ppa022754mg [Prunus persica]
ppa006569m	1220	0	16	0.01	3.22015	8.33098	Up	1.94e-07	2.96e-06	K01728|1|0.0|703|pop:POPTR_815540|pectate lyase [EC:4.2.2.2]	-	GO:0016837;GO:0043169//cation binding	-	gi|462411625|gb|EMJ16674.1|/0/hypothetical protein PRUPE_ppa006569mg [Prunus persica]
ppa008772m	960	0	12	0.01	3.0692	8.26172	Up	8.68e-06	0.000100237	K09286|1|4e-15|80.5|ath:AT1G43160|EREBP-like factor	-	-	-	gi|462406935|gb|EMJ12399.1|/2.23675e-133/hypothetical protein PRUPE_ppa008772mg [Prunus persica]
ppa020970m	915	0	11	0.01	2.9518	8.20545	Up	2.24e-05	0.000235953	K00430|1|5e-149|525|rcu:RCOM_1497830|peroxidase [EC:1.11.1.7]	GO:0044464//cell part	GO:0005506//iron ion binding;GO:0003824//catalytic activity;GO:0016209//antioxidant activity	GO:0008152//metabolic process;GO:0006950//response to stress	gi|462415906|gb|EMJ20643.1|/2.20156e-175/hypothetical protein PRUPE_ppa020970mg [Prunus persica]
ppa005343m	1435	0	16	0.01	2.73768	8.09681	Up	1.94e-07	2.96e-06	K13422|1|3e-37|154|sbi:SORBI_01g028230|transcription factor MYC2	-	-	-	gi|462404845|gb|EMJ10309.1|/0/hypothetical protein PRUPE_ppa005343mg [Prunus persica]
ppa025705m	996	0	11	0.01	2.71174	8.08308	Up	2.24e-05	0.000236075	-	-	-	-	gi|462422457|gb|EMJ26720.1|/1.68199e-171/hypothetical protein PRUPE_ppa025705mg [Prunus persica]
ppa002734m	1920	0	21	0.01	2.68555	8.06907	Up	1.68e-09	3.39e-08	K13412|1|0.0|865|gmx:100800415|calcium-dependent protein kinase [EC:2.7.11.1]	-	GO:0046872//metal ion binding;GO:0004674//protein serine/threonine kinase activity;GO:0032559	GO:0006464//cellular protein modification process	gi|462400403|gb|EMJ06071.1|/0/hypothetical protein PRUPE_ppa002734mg [Prunus persica]
ppb015086m	1851	0	19	0.01	2.52036	7.97749	Up	1.13e-08	2.05e-07	K04733|1|8e-10|63.9|ath:AT5G38990|interleukin-1 receptor-associated kinase 4 [EC:2.7.11.1];K00924|3|9e-09|60.5|osa:4333912|[EC:2.7.1.-]	-	GO:0004672//protein kinase activity;GO:0000166//nucleotide binding	-	gi|462424333|gb|EMJ28596.1|/0/hypothetical protein PRUPE_ppb015086mg [Prunus persica]
ppa016458m	1452	0	12	0.01	2.02922	7.66478	Up	8.68e-06	0.000100294	K01762|1|0.0|738|rcu:RCOM_1688460|1-aminocyclopropane-1-carboxylate synthase [EC:4.4.1.14]	-	GO:0016740//transferase activity;GO:0048037//cofactor binding;GO:0016846//carbon-sulfur lyase activity	GO:0008652//cellular amino acid biosynthetic process	gi|462405754|gb|EMJ11218.1|/0/hypothetical protein PRUPE_ppa016458mg [Prunus persica]
ppa021960m	639	1	97	0.2424	37.2723	7.26457	Up	4.6e-39	4.35e-37	-	-	-	-	gi|462405842|gb|EMJ11306.1|/2.17087e-105/hypothetical protein PRUPE_ppa021960mg [Prunus persica]
ppa002738m	1917	0	10	0.01	1.28084	7.00094	Up	5.8e-05	0.000554373	K07195|1|0.0|703|pop:POPTR_561517|exocyst complex component 7	-	-	GO:0006887//exocytosis	gi|462403684|gb|EMJ09241.1|/0/hypothetical protein PRUPE_ppa002738mg [Prunus persica]
ppa002172m	2121	0	10	0.01	1.15764	6.85505	Up	5.8e-05	0.000554113	-	-	GO:0008233//peptidase activity	GO:0008152//metabolic process	gi|462416686|gb|EMJ21423.1|/0/hypothetical protein PRUPE_ppa002172mg [Prunus persica]
ppa020227m	1578	1	70	0.0981584	10.892	6.79394	Up	4.6e-28	2.89e-26	K15401|1|0.0|879|rcu:RCOM_0611520|cytochrome P450, family 86, subfamily A, polypeptide 1 (fatty acid omega-hydroxylase) [EC:1.14.-.-]	GO:0043231//intracellular membrane-bounded organelle	GO:0005506//iron ion binding;GO:0016713;GO:0016712//oxidoreductase activity, acting on paired donors, with incorporation or reduction of molecular oxygen, reduced flavin or flavoprotein as one donor, and incorporation of one atom of oxygen	GO:0006631//fatty acid metabolic process	gi|462404289|gb|EMJ09846.1|/0/hypothetical protein PRUPE_ppa020227mg, partial [Prunus persica]
ppa027203m	1677	1	64	0.0923637	9.37049	6.66465	Up	1.26e-25	7.09e-24	K00423|1|2e-65|248|rcu:RCOM_0657480|L-ascorbate oxidase [EC:1.10.3.3]	GO:0005576//extracellular region	GO:0046914//transition metal ion binding;GO:0016682//oxidoreductase activity, acting on diphenols and related substances as donors, oxygen as acceptor	GO:0009808//lignin metabolic process	gi|462417291|gb|EMJ22028.1|/0/hypothetical protein PRUPE_ppa027203mg [Prunus persica]
ppa015163m	456	1	37	0.33968	19.9229	5.87411	Up	1.03e-14	3.31e-13	-	-	-	-	gi|462401849|gb|EMJ07406.1|/1.22985e-33/hypothetical protein PRUPE_ppa015163mg [Prunus persica]
ppa024359m	1344	1	37	0.115248	6.75955	5.87411	Up	1.03e-14	3.31e-13	-	-	GO:0016874//ligase activity	-	gi|462421681|gb|EMJ25944.1|/0/hypothetical protein PRUPE_ppa024359mg [Prunus persica]
ppa016206m	1374	3	100	0.338196	17.8702	5.72355	Up	1.86e-37	1.64e-35	K13493|1|3e-116|417|ath:AT5G05860|cytokinin-N-glucosyltransferase [EC:2.4.1.-];K13228|3|4e-94|343|zma:100274317|UDP-glucosyltransferase BX9 [EC:2.4.1.202];K13227|4|2e-78|291|zma:100277344|UDP-glucosyltransferase BX8 [EC:2.4.1.202];K13030|5|2e-63|241|sbi:S	-	GO:0016758//transferase activity, transferring hexosyl groups	-	gi|462417519|gb|EMJ22256.1|/0/hypothetical protein PRUPE_ppa016206mg [Prunus persica]
ppa020401m	696	4	108	0.890195	38.1004	5.41954	Up	2.03e-39	1.97e-37	-	-	-	-	gi|462394492|gb|EMJ00291.1|/3.38353e-41/hypothetical protein PRUPE_ppa020401mg [Prunus persica]
ppa016347m	459	1	27	0.337459	14.4433	5.41954	Up	1.02e-10	2.32e-09	K03676|1|1e-11|66.6|bdi:100821530|glutaredoxin 3	-	-	-	gi|462415622|gb|EMJ20359.1|/8.61467e-83/hypothetical protein PRUPE_ppa016347mg [Prunus persica]
ppa023320m	501	1	26	0.309169	12.7424	5.36509	Up	2.56e-10	5.57e-09	-	-	-	-	gi|462402735|gb|EMJ08292.1|/7.57545e-23/hypothetical protein PRUPE_ppa023320mg [Prunus persica]
ppa015953m	372	1	25	0.416381	16.5011	5.30851	Up	6.39e-10	1.34e-08	-	-	-	-	gi|462422038|gb|EMJ26301.1|/1.4192e-52/hypothetical protein PRUPE_ppa015953mg [Prunus persica]
ppa026553m	840	1	25	0.184398	7.30762	5.30851	Up	6.39e-10	1.34e-08	K09422|1|6e-66|248|pop:POPTR_834662|myb proto-oncogene protein, plant	-	-	-	gi|462412860|gb|EMJ17909.1|/4.92138e-147/hypothetical protein PRUPE_ppa026553mg [Prunus persica]
ppa023617m	408	5	113	1.89821	68.0039	5.16291	Up	3.08e-40	3.02e-38	-	-	-	-	gi|462402804|gb|EMJ08361.1|/5.96992e-11/hypothetical protein PRUPE_ppa023617mg, partial [Prunus persica]
ppa017791m	708	1	22	0.218777	7.62965	5.12409	Up	9.84e-09	1.8e-07	-	-	-	GO:0006351//transcription, DNA-dependent	gi|462424201|gb|EMJ28464.1|/1.81193e-130/hypothetical protein PRUPE_ppa017791mg [Prunus persica]
ppa020321m	1107	8	173	1.11938	38.3719	5.09928	Up	1.77e-60	2.81e-58	K00430|1|7e-152|535|rcu:RCOM_1595740|peroxidase [EC:1.11.1.7]	GO:0044464//cell part	GO:0005506//iron ion binding;GO:0003824//catalytic activity;GO:0016209//antioxidant activity	GO:0008152//metabolic process;GO:0006950//response to stress	gi|462423228|gb|EMJ27491.1|/0/hypothetical protein PRUPE_ppa020321mg [Prunus persica]
ppa020396m	531	2	41	0.583405	18.9585	5.02221	Up	3.47e-15	1.16e-13	-	-	-	-	gi|462413482|gb|EMJ18531.1|/3.19067e-89/hypothetical protein PRUPE_ppa020396mg [Prunus persica]
ppa018043m	477	1	20	0.324725	10.295	4.98658	Up	6.04e-08	9.97e-07	-	-	-	-	gi|462396523|gb|EMJ02322.1|/3.05717e-20/hypothetical protein PRUPE_ppa018043mg [Prunus persica]
ppa012261m	785	5	100	0.986585	31.2785	4.98658	Up	3.95e-35	3.26e-33	-	-	-	-	gi|462405409|gb|EMJ10873.1|/1.06077e-84/hypothetical protein PRUPE_ppa012261mg [Prunus persica]
ppa003578m	1835	2	38	0.168822	5.08467	4.91258	Up	5.21e-14	1.58e-12	K01051|1|0.0|741|gmx:100800971|pectinesterase [EC:3.1.1.11]	GO:0030312//external encapsulating structure	GO:0030234//enzyme regulator activity;GO:0004091//carboxylesterase activity	GO:0071555//cell wall organization	gi|462419733|gb|EMJ23996.1|/0/hypothetical protein PRUPE_ppa003578mg [Prunus persica]
ppa009096m	921	1	19	0.16818	5.06535	4.91258	Up	1.49e-07	2.32e-06	-	-	GO:0004553//hydrolase activity, hydrolyzing O-glycosyl compounds;GO:0043167//ion binding	GO:0044238//primary metabolic process	gi|462401255|gb|EMJ06812.1|/1.10726e-166/hypothetical protein PRUPE_ppa009096mg [Prunus persica]
ppa002035m	2178	2	37	0.142235	4.17118	4.87411	Up	1.28e-13	3.71e-12	K12843|1|0.0|951|vvi:100248403|U4/U6 small nuclear ribonucleoprotein PRP3;K05681|2|2e-54|212|cme:CMS467C|ATP-binding cassette, subfamily G (WHITE), member 2;K05658|4|2e-11|69.7|sbi:SORBI_07g003520|ATP-binding cassette, subfamily B (MDR/TAP), member 1	GO:0044464//cell part	GO:0017111//nucleoside-triphosphatase activity;GO:0015604//organic phosphonate transmembrane transporter activity;GO:0032559	GO:0009207	gi|462403700|gb|EMJ09257.1|/0/hypothetical protein PRUPE_ppa002035mg [Prunus persica]
ppa023337m	489	2	36	0.633513	18.0763	4.83458	Up	3.15e-13	8.81e-12	-	-	-	-	gi|462396160|gb|EMJ01959.1|/1.46146e-12/hypothetical protein PRUPE_ppa023337mg [Prunus persica]
ppa003007m	1839	1	18	0.0842272	2.40329	4.83458	Up	3.68e-07	5.42e-06	K14638|1|2e-104|378|smo:SELMODRAFT_135536|solute carrier family 15 (peptide/histidine transporter), member 3/4	GO:0044464//cell part	-	GO:0015833//peptide transport	gi|462406013|gb|EMJ11477.1|/0/hypothetical protein PRUPE_ppa003007mg [Prunus persica]
ppa018576m	1533	1	17	0.10104	2.72284	4.75212	Up	9.05e-07	1.25e-05	K08900|1|7e-172|602|mtr:MTR_6g009540|mitochondrial chaperone BCS1	-	GO:0000166//nucleotide binding	-	gi|462413921|gb|EMJ18970.1|/0/hypothetical protein PRUPE_ppa018576mg [Prunus persica]
ppa015533m	1536	4	66	0.40337	10.5504	4.70905	Up	6.58e-23	3.31e-21	K08248|1|1e-159|561|vvi:100254058|mandelonitrile lyase [EC:4.1.2.10]	GO:0043231//intracellular membrane-bounded organelle;GO:0044444//cytoplasmic part	GO:0005488//binding;GO:0016491//oxidoreductase activity;GO:0016829//lyase activity	GO:0008152//metabolic process	gi|462424277|gb|EMJ28540.1|/0/hypothetical protein PRUPE_ppa015533mg, partial [Prunus persica]
ppa015821m	900	2	33	0.344209	9.00299	4.70905	Up	4.64e-12	1.17e-10	-	-	GO:0016491//oxidoreductase activity	-	gi|462408441|gb|EMJ13775.1|/5.85691e-157/hypothetical protein PRUPE_ppa015821mg, partial [Prunus persica]
ppa014729m	1458	1	16	0.106237	2.6945	4.66465	Up	2.22e-06	2.85e-05	K13496|1|9e-142|501|ath:AT2G36750|UDP-glucosyl transferase 73C [EC:2.4.1.-]	-	GO:0016757//transferase activity, transferring glycosyl groups	-	gi|462398382|gb|EMJ04050.1|/0/hypothetical protein PRUPE_ppa014729mg [Prunus persica]
ppa019661m	636	1	16	0.243544	6.17701	4.66465	Up	2.22e-06	2.85e-05	-	-	-	-	gi|462405815|gb|EMJ11279.1|/6.27814e-89/hypothetical protein PRUPE_ppa019661mg [Prunus persica]
ppa004709m	1838	7	106	0.589911	14.1604	4.58522	Up	2.04e-35	1.69e-33	-	-	GO:0016899//oxidoreductase activity, acting on the CH-OH group of donors, oxygen as acceptor	GO:0008152//metabolic process	gi|462419081|gb|EMJ23344.1|/0/hypothetical protein PRUPE_ppa004709mg [Prunus persica]
ppa012452m	808	2	30	0.383401	9.11644	4.57155	Up	6.74e-11	1.57e-09	K13448|1|9e-43|171|rcu:RCOM_0126810|calcium-binding protein CML	-	GO:0046872//metal ion binding	GO:0000904//cell morphogenesis involved in differentiation	gi|462401666|gb|EMJ07223.1|/2.73963e-75/hypothetical protein PRUPE_ppa012452mg [Prunus persica]
ppa005837m	1666	2	29	0.185947	4.27404	4.52264	Up	1.64e-10	3.64e-09	K00423|1|8e-179|625|vvi:100251280|L-ascorbate oxidase [EC:1.10.3.3]	-	GO:0046914//transition metal ion binding;GO:0016682//oxidoreductase activity, acting on diphenols and related substances as donors, oxygen as acceptor	GO:0008152//metabolic process	gi|470132658|ref|XP_004302195.1|/0/PREDICTED: L-ascorbate oxidase-like [Fragaria vesca subsp. vesca]
ppa009086m	1094	9	121	1.27426	27.1571	4.41359	Up	2.88e-39	2.77e-37	-	-	-	-	gi|462407535|gb|EMJ12869.1|/4.60547e-157/hypothetical protein PRUPE_ppa009086mg [Prunus persica]
ppa011773m	689	5	67	1.12405	23.8765	4.40882	Up	2.43e-22	1.2e-20	-	-	-	-	gi|462405359|gb|EMJ10823.1|/3.58952e-88/hypothetical protein PRUPE_ppa011773mg [Prunus persica]
ppa024512m	957	3	40	0.485561	10.2627	4.40162	Up	7.82e-14	2.33e-12	K13081|1|2e-130|463|pop:POPTR_835080|leucoanthocyanidin reductase [EC:1.17.1.3]	-	-	-	gi|462404534|gb|EMJ09998.1|/0/hypothetical protein PRUPE_ppa024512mg [Prunus persica]
ppa021195m	1941	1	13	0.0798011	1.6445	4.36509	Up	3.22e-05	0.000327219	K13424|1|6e-21|100|aly:ARALYDRAFT_482857|WRKY transcription factor 33	-	-	-	gi|462406486|gb|EMJ11950.1|/0/hypothetical protein PRUPE_ppa021195mg [Prunus persica]
ppa011528m	627	1	13	0.24704	5.09086	4.36509	Up	3.22e-05	0.000327547	K01955|1|7e-61|231|vvi:100262205|carbamoyl-phosphate synthase large subunit [EC:6.3.5.5];K13944|2|2e-23|107|pop:POPTR_559669|LOB domain-containing protein 16;K13945|5|8e-22|101|vvi:100266975|LOB domain-containing protein 29	-	-	-	gi|462401552|gb|EMJ07109.1|/2.16091e-86/hypothetical protein PRUPE_ppa011528mg [Prunus persica]
ppa017380m	576	1	13	0.268913	5.54161	4.36509	Up	3.22e-05	0.000327383	-	-	-	-	gi|462398535|gb|EMJ04203.1|/1.60966e-95/hypothetical protein PRUPE_ppa017380mg, partial [Prunus persica]
ppa020322m	1962	1	13	0.0789469	1.6269	4.36509	Up	3.22e-05	0.000326892	K13430|1|9e-55|213|zma:100283091|serine/threonine-protein kinase PBS1 [EC:2.7.11.1];K13418|4|8e-54|210|vvi:100247683|somatic embryogenesis receptor kinase 1 [EC:2.7.10.1 2.7.11.1]	-	GO:0004672//protein kinase activity;GO:0000166//nucleotide binding	GO:0009987//cellular process	gi|462402224|gb|EMJ07781.1|/0/hypothetical protein PRUPE_ppa020322mg, partial [Prunus persica]
ppa026655m	1128	1	13	0.137317	2.82976	4.36509	Up	3.22e-05	0.000327056	K01184|1|5e-148|522|rcu:RCOM_0968450|polygalacturonase [EC:3.2.1.15]	GO:0030312//external encapsulating structure	GO:0004553//hydrolase activity, hydrolyzing O-glycosyl compounds	GO:0045229//external encapsulating structure organization;GO:0003006//developmental process involved in reproduction;GO:0044238//primary metabolic process	gi|462416290|gb|EMJ21027.1|/0/hypothetical protein PRUPE_ppa026655mg, partial [Prunus persica]
ppa006071m	1449	26	336	2.77932	56.9359	4.35653	Up	2.21e-105	7.73e-103	K00924|1|1e-10|66.6|ath:AT5G22850|[EC:2.7.1.-]	-	GO:0004175//endopeptidase activity	GO:0019538//protein metabolic process	gi|462419357|gb|EMJ23620.1|/0/hypothetical protein PRUPE_ppa006071mg [Prunus persica]
ppa013650m	785	3	37	0.591951	11.573	4.28915	Up	1.09e-12	2.91e-11	-	-	-	-	gi|462408118|gb|EMJ13452.1|/1.30576e-58/hypothetical protein PRUPE_ppa013650mg [Prunus persica]
ppa026125m	972	7	85	1.11549	21.4718	4.26669	Up	2.18e-27	1.34e-25	K13426|1|7e-11|66.2|vvi:100251862|WRKY transcription factor 29;K13425|2|1e-10|65.9|vvi:100256849|WRKY transcription factor 22	-	-	-	gi|462416201|gb|EMJ20938.1|/0/hypothetical protein PRUPE_ppa026125mg [Prunus persica]
ppa000839m	2982	2	24	0.103886	1.97615	4.24962	Up	1.35e-08	2.44e-07	K05387|1|0.0|846|ath:AT2G29110|glutamate receptor, ionotropic, other eukaryote	GO:0016020//membrane	GO:0004872//receptor activity;GO:0005216//ion channel activity	GO:0006810//transport	gi|462422307|gb|EMJ26570.1|/0/hypothetical protein PRUPE_ppa000839mg [Prunus persica]
ppa017076m	723	1	12	0.214238	4.07529	4.24962	Up	7.79e-05	0.000719167	-	-	-	-	gi|462412399|gb|EMJ17448.1|/2.10015e-113/hypothetical protein PRUPE_ppa017076mg [Prunus persica]
ppa025229m	2559	1	12	0.0605291	1.1514	4.24962	Up	7.79e-05	0.000718841	K06685|1|9e-10|64.3|ath:AT4G19050|maintenance of ploidy protein MOB1 (MPS1 binder 1);K13457|4|6e-09|61.6|sbi:SORBI_10g028720|disease resistance protein RPM1;K03013|5|6e-09|61.6|vvi:100258335|DNA-directed RNA polymerases I, II, and III subunit RPABC1	-	-	-	gi|462396203|gb|EMJ02002.1|/0/hypothetical protein PRUPE_ppa025229mg, partial [Prunus persica]
ppa024201m	330	1	12	0.469375	8.92859	4.24962	Up	7.79e-05	0.000719821	-	-	-	-	gi|462421687|gb|EMJ25950.1|/7.94006e-35/hypothetical protein PRUPE_ppa024201mg [Prunus persica]
ppa014649m	648	1	12	0.239034	4.54696	4.24962	Up	7.79e-05	0.000719494	-	-	-	-	gi|462420913|gb|EMJ25176.1|/1.24522e-124/hypothetical protein PRUPE_ppa014649mg [Prunus persica]
ppa013653m	578	1	12	0.267983	5.09764	4.24962	Up	7.79e-05	0.000718515	-	-	-	-	gi|462415093|gb|EMJ19830.1|/1.0923e-51/hypothetical protein PRUPE_ppa013653mg [Prunus persica]
ppa004319m	1961	2	23	0.157974	2.87982	4.18822	Up	3.24e-08	5.59e-07	K15639|1|1e-110|399|ath:AT2G26710|cytochrome P450, family 734, subfamily A, polypeptide 1 (PHYB activation tagged suppressor 1) [EC:1.14.-.-];K10717|3|5e-96|350|gmx:100812567|cytokinin trans-hydroxylase	-	-	-	gi|462419919|gb|EMJ24182.1|/0/hypothetical protein PRUPE_ppa004319mg [Prunus persica]
ppa010996m	935	2	23	0.331324	6.03993	4.18822	Up	3.24e-08	5.59e-07	-	-	-	-	gi|462397214|gb|EMJ03013.1|/1.83598e-108/hypothetical protein PRUPE_ppa010996mg [Prunus persica]
ppa004009m	1615	17	193	1.63046	29.3427	4.16965	Up	2.32e-59	3.49e-57	K13424|1|2e-144|511|rcu:RCOM_0849600|WRKY transcription factor 33	-	-	-	gi|462400669|gb|EMJ06226.1|/0/hypothetical protein PRUPE_ppa004009mg [Prunus persica]
ppa009513m	966	5	56	0.801728	14.234	4.15008	Up	3.65e-18	1.45e-16	K00430|1|1e-98|357|rcu:RCOM_1320850|peroxidase [EC:1.11.1.7]	GO:0005618//cell wall	GO:0046872//metal ion binding;GO:0003824//catalytic activity;GO:0016209//antioxidant activity	-	gi|462397934|gb|EMJ03602.1|/1.07323e-151/hypothetical protein PRUPE_ppa009513mg [Prunus persica]
ppa004413m	1536	4	42	0.40337	6.71388	4.05697	Up	9.79e-14	2.87e-12	K01051|1|0.0|745|vvi:100255703|pectinesterase [EC:3.1.1.11]	GO:0030312//external encapsulating structure	GO:0030234//enzyme regulator activity;GO:0004091//carboxylesterase activity	GO:0071555//cell wall organization	gi|462417123|gb|EMJ21860.1|/0/hypothetical protein PRUPE_ppa004413mg [Prunus persica]
ppa012166m	724	4	41	0.855767	13.9047	4.02221	Up	2.32e-13	6.55e-12	-	-	-	-	gi|462405403|gb|EMJ10867.1|/1.42513e-69/hypothetical protein PRUPE_ppa012166mg [Prunus persica]
ppa020532m	669	2	20	0.463061	7.34039	3.98658	Up	4.38e-07	6.38e-06	-	GO:0031981//nuclear lumen	-	-	gi|462406746|gb|EMJ12210.1|/4.46821e-104/hypothetical protein PRUPE_ppa020532mg [Prunus persica]
ppa023839m	753	2	20	0.411405	6.52154	3.98658	Up	4.38e-07	6.38e-06	K14516|1|3e-40|163|rcu:RCOM_1007740|ethylene-responsive transcription factor 1	-	-	-	gi|462396170|gb|EMJ01969.1|/1.56082e-106/hypothetical protein PRUPE_ppa023839mg [Prunus persica]
ppa011144m	680	2	20	0.45557	7.22165	3.98658	Up	4.38e-07	6.38e-06	-	GO:0005576//extracellular region	GO:0046914//transition metal ion binding;GO:0004871//signal transducer activity;GO:0016209//antioxidant activity;GO:0016623	GO:0008152//metabolic process	gi|462398075|gb|EMJ03743.1|/4.27408e-126/hypothetical protein PRUPE_ppa011144mg [Prunus persica]
ppa019148m	846	4	38	0.732359	11.0288	3.91258	Up	3.04e-12	7.86e-11	K00507|1|3e-110|396|gmx:100786391|stearoyl-CoA desaturase (delta-9 desaturase) [EC:1.14.19.1]	-	GO:0016717//oxidoreductase activity, acting on paired donors, with oxidation of a pair of donors resulting in the reduction of molecular oxygen to two molecules of water	GO:0006629//lipid metabolic process	gi|462408603|gb|EMJ13937.1|/2.37924e-165/hypothetical protein PRUPE_ppa019148mg, partial [Prunus persica]
ppa023369m	933	2	19	0.332034	5.0002	3.91258	Up	1.04e-06	1.41e-05	-	GO:0043231//intracellular membrane-bounded organelle	GO:0003676//nucleic acid binding;GO:0001071//nucleic acid binding transcription factor activity	GO:0010467//gene expression	gi|462421447|gb|EMJ25710.1|/1.59724e-128/hypothetical protein PRUPE_ppa023369mg [Prunus persica]
ppa007621m	1089	2	19	0.28447	4.28392	3.91258	Up	1.04e-06	1.41e-05	K13947|1|1e-144|510|pop:POPTR_827532|auxin efflux carrier family	GO:0043231//intracellular membrane-bounded organelle;GO:0031224//intrinsic to membrane	GO:0015294//solute:cation symporter activity	GO:0048878//chemical homeostasis;GO:0046907//intracellular transport;GO:0060918//auxin transport	gi|462401055|gb|EMJ06612.1|/0/hypothetical protein PRUPE_ppa007621mg [Prunus persica]
ppa017444m	1590	5	46	0.487088	7.10356	3.86629	Up	1.98e-14	6.18e-13	K00102|1|4e-07|54.7|olu:OSTLU_46355|D-lactate dehydrogenase (cytochrome) [EC:1.1.2.4]	-	GO:0016491//oxidoreductase activity	-	gi|462409913|gb|EMJ15247.1|/0/hypothetical protein PRUPE_ppa017444mg [Prunus persica]
ppa013615m	361	3	26	1.28721	17.684	3.78013	Up	1.46e-08	2.63e-07	-	-	-	-	gi|462413342|gb|EMJ18391.1|/8.45904e-45/hypothetical protein PRUPE_ppa013615mg [Prunus persica]
ppa021577m	1038	6	52	0.89534	12.3005	3.78013	Up	7.07e-16	2.47e-14	K09422|1|5e-100|362|pop:POPTR_811245|myb proto-oncogene protein, plant	-	-	-	gi|462408730|gb|EMJ14064.1|/0/hypothetical protein PRUPE_ppa021577mg [Prunus persica]
ppa009089m	1205	4	34	0.514171	6.92799	3.75212	Up	9.12e-11	2.08e-09	-	-	-	-	gi|462397817|gb|EMJ03485.1|/4.06183e-141/hypothetical protein PRUPE_ppa009089mg [Prunus persica]
ppa008573m	1220	9	74	1.14266	14.8932	3.70418	Up	1.13e-21	5.31e-20	K13426|1|1e-13|76.3|rcu:RCOM_1689100|WRKY transcription factor 29;K13424|3|1e-12|72.8|pop:POPTR_577093|WRKY transcription factor 33;K13425|5|2e-12|72.0|aly:ARALYDRAFT_490447|WRKY transcription factor 22	-	-	-	gi|462405086|gb|EMJ10550.1|/4.54113e-164/hypothetical protein PRUPE_ppa008573mg [Prunus persica]
ppa009399m	885	29	233	5.07562	64.644	3.67086	Up	1.55e-64	2.66e-62	-	-	-	-	gi|462397241|gb|EMJ03040.1|/1.60366e-151/hypothetical protein PRUPE_ppa009399mg [Prunus persica]
ppa004415m	1536	2	16	0.201685	2.55767	3.66465	Up	1.34e-05	0.000148337	K08900|1|3e-170|596|mtr:MTR_6g009540|mitochondrial chaperone BCS1	-	GO:0032559;GO:0016462//pyrophosphatase activity	-	gi|462413362|gb|EMJ18411.1|/0/hypothetical protein PRUPE_ppa004415mg [Prunus persica]
ppa015501m	954	3	24	0.487088	6.17701	3.66465	Up	7.92e-08	1.28e-06	-	-	-	-	gi|462421023|gb|EMJ25286.1|/1.38343e-143/hypothetical protein PRUPE_ppa015501mg [Prunus persica]
ppa007298m	1335	2	16	0.232051	2.94275	3.66465	Up	1.34e-05	0.000148418	K04733|1|4e-150|529|pop:POPTR_878434|interleukin-1 receptor-associated kinase 4 [EC:2.7.11.1];K00924|2|7e-122|435|ath:AT1G14370|[EC:2.7.1.-];K05658|4|4e-107|386|vvi:100262734|ATP-binding cassette, subfamily B (MDR/TAP), member 1	GO:0043231//intracellular membrane-bounded organelle	GO:0004713//protein tyrosine kinase activity;GO:0032559	GO:0006464//cellular protein modification process	gi|462401016|gb|EMJ06573.1|/0/hypothetical protein PRUPE_ppa007298mg [Prunus persica]
ppa023338m	504	15	120	4.60994	58.461	3.66465	Up	5.98e-34	4.59e-32	-	-	-	-	gi|462423352|gb|EMJ27615.1|/2.28203e-83/hypothetical protein PRUPE_ppa023338mg, partial [Prunus persica]
ppa004499m	1521	7	55	0.712858	8.87869	3.63866	Up	3.11e-16	1.12e-14	-	-	-	-	gi|462403029|gb|EMJ08586.1|/0/hypothetical protein PRUPE_ppa004499mg [Prunus persica]
ppa017583m	588	3	23	0.790275	9.6043	3.60325	Up	1.83e-07	2.8e-06	-	-	-	-	gi|462403578|gb|EMJ09135.1|/6.00661e-109/hypothetical protein PRUPE_ppa017583mg [Prunus persica]
ppa023494m	966	3	23	0.481037	5.8461	3.60325	Up	1.83e-07	2.8e-06	-	-	-	-	gi|462404341|gb|EMJ09898.1|/5.70652e-161/hypothetical protein PRUPE_ppa023494mg, partial [Prunus persica]
ppa006506m	1227	3	23	0.378714	4.60255	3.60325	Up	1.83e-07	2.81e-06	K01757|1|1e-44|179|aly:ARALYDRAFT_476542|strictosidine synthase [EC:4.3.3.2]	GO:0044464//cell part	GO:0016843	GO:0010208//pollen wall assembly;GO:0008152//metabolic process	gi|462419685|gb|EMJ23948.1|/0/hypothetical protein PRUPE_ppa006506mg [Prunus persica]
ppa022205m	888	3	23	0.52329	6.35961	3.60325	Up	1.83e-07	2.81e-06	K09422|1|9e-69|258|vvi:100264614|myb proto-oncogene protein, plant	-	-	-	gi|462421392|gb|EMJ25655.1|/3.25772e-144/hypothetical protein PRUPE_ppa022205mg [Prunus persica]
ppa000941m	2905	3	23	0.159959	1.944	3.60325	Up	1.83e-07	2.81e-06	K00924|1|0.0|988|ath:AT5G25930|[EC:2.7.1.-]	-	GO:0004672//protein kinase activity	-	gi|462422287|gb|EMJ26550.1|/0/hypothetical protein PRUPE_ppa000941mg [Prunus persica]
ppa010355m	921	2	15	0.33636	3.99896	3.57155	Up	3.11e-05	0.000318032	-	-	-	-	gi|462406939|gb|EMJ12403.1|/1.7322e-119/hypothetical protein PRUPE_ppa010355mg [Prunus persica]
ppa008887m	1033	2	15	0.299891	3.56538	3.57155	Up	3.11e-05	0.000317713	K14759|1|4e-08|57.4|rcu:RCOM_1465190|isochorismate synthase / 2-succinyl-5-enolpyruvyl-6-hydroxy-3-cyclohexene-1-carboxylate synthase / 2-succinyl-6-hydroxy-2,4-cyclohexadiene-1-carboxylate synthase / O-succinylbenzoate synthase [EC:5.4.4.2 2.2.1.9 4.2.99	-	GO:0003824//catalytic activity	-	gi|462397804|gb|EMJ03472.1|/0/hypothetical protein PRUPE_ppa008887mg [Prunus persica]
ppa015389m	3882	2	15	0.0798011	0.948748	3.57155	Up	3.11e-05	0.000317872	K05658|1|0.0|1765|vvi:100267452|ATP-binding cassette, subfamily B (MDR/TAP), member 1	-	GO:0017111//nucleoside-triphosphatase activity;GO:0000166//nucleotide binding	GO:0009987//cellular process;GO:0006810//transport	gi|462421008|gb|EMJ25271.1|/0/hypothetical protein PRUPE_ppa015389mg [Prunus persica]
ppa017567m	2898	2	15	0.106897	1.27089	3.57155	Up	3.11e-05	0.000317553	K06694|1|3e-08|59.7|cre:CHLREDRAFT_140415|26S proteasome non-ATPase regulatory subunit 10;K14411|2|4e-08|58.9|olu:OSTLU_24530|RNA-binding protein Musashi	-	-	-	gi|462412194|gb|EMJ17243.1|/0/hypothetical protein PRUPE_ppa017567mg [Prunus persica]
ppa011701m	805	13	97	2.50139	29.5863	3.56413	Up	4.27e-27	2.58e-25	K13448|1|2e-16|84.3|ath:AT3G47480|calcium-binding protein CML	-	GO:0005488//binding	-	gi|462412132|gb|EMJ17181.1|/1.53429e-94/hypothetical protein PRUPE_ppa011701mg [Prunus persica]
ppa017309m	873	7	52	1.24199	14.6253	3.55774	Up	3.76e-15	1.26e-13	K00430|1|4e-127|452|gmx:100803637|peroxidase [EC:1.11.1.7]	-	GO:0005506//iron ion binding;GO:0003824//catalytic activity;GO:0016209//antioxidant activity	GO:0008152//metabolic process;GO:0006950//response to stress	gi|462415672|gb|EMJ20409.1|/2.18538e-153/hypothetical protein PRUPE_ppa017309mg, partial [Prunus persica]
ppa005447m	1386	27	200	3.01741	35.4309	3.55362	Up	4.21e-54	5.9e-52	K13493|1|7e-115|412|ath:AT5G05860|cytokinin-N-glucosyltransferase [EC:2.4.1.-];K13228|3|5e-96|349|zma:100274317|UDP-glucosyltransferase BX9 [EC:2.4.1.202];K13227|4|9e-83|305|zma:100277344|UDP-glucosyltransferase BX8 [EC:2.4.1.202];K13030|5|2e-60|231|sbi:S	-	GO:0016758//transferase activity, transferring hexosyl groups	-	gi|462414442|gb|EMJ19179.1|/0/hypothetical protein PRUPE_ppa005447mg [Prunus persica]
ppa027080m	768	341	2485	68.7745	794.476	3.53006	Up	0	0	-	-	-	-	gi|462413611|gb|EMJ18660.1|/1.585e-69/hypothetical protein PRUPE_ppa027080mg, partial [Prunus persica]
ppa003257m	1939	25	182	1.99708	23.0467	3.52859	Up	4.49e-49	5.3e-47	K00422|1|7e-156|549|vvi:100256583|polyphenol oxidase [EC:1.10.3.1]	GO:0009534//chloroplast thylakoid	GO:0043169//cation binding;GO:0016682//oxidoreductase activity, acting on diphenols and related substances as donors, oxygen as acceptor	GO:0008152//metabolic process	gi|462407257|gb|EMJ12591.1|/0/hypothetical protein PRUPE_ppa003257mg [Prunus persica]
ppa007615m	1164	4	29	0.532281	6.11731	3.52264	Up	6.01e-09	1.13e-07	K00083|1|2e-139|493|pop:POPTR_667694|cinnamyl-alcohol dehydrogenase [EC:1.1.1.195]	-	GO:0016616//oxidoreductase activity, acting on the CH-OH group of donors, NAD or NADP as acceptor;GO:0046914//transition metal ion binding	GO:0008152//metabolic process	gi|462401053|gb|EMJ06610.1|/0/hypothetical protein PRUPE_ppa007615mg [Prunus persica]
ppa014940m	1038	5	36	0.746117	8.5157	3.51265	Up	8.78e-11	2.01e-09	K13229|1|1e-68|258|zma:541977|2,4-dihydroxy-1,4-benzoxazin-3-one-glucoside dioxygenase [EC:1.14.20.2];K06892|2|9e-44|175|pop:POPTR_550478|;K05933|3|2e-37|154|mtr:MTR_5g085330|aminocyclopropanecarboxylate oxidase [EC:1.14.17.4];K00475|5|3e-37|154|mtr:MTR_8	-	GO:0016491//oxidoreductase activity	-	gi|462396061|gb|EMJ01860.1|/0/hypothetical protein PRUPE_ppa014940mg [Prunus persica]
ppa008902m	1215	2	14	0.254969	2.82922	3.47201	Up	7.19e-05	0.000669892	K13258|1|7e-70|262|gmx:547489|2-hydroxyisoflavanone dehydratase [EC:4.2.1.105];K14493|2|1e-29|129|ppp:PHYPADRAFT_118478|gibberellin receptor GID1 [EC:3.-.-.-]	-	-	-	gi|462395843|gb|EMJ01642.1|/4.21553e-178/hypothetical protein PRUPE_ppa008902mg [Prunus persica]
ppa007187m	1156	3	21	0.401974	4.46043	3.47201	Up	9.7e-07	1.32e-05	-	GO:0044464//cell part	-	-	gi|462407303|gb|EMJ12637.1|/0/hypothetical protein PRUPE_ppa007187mg [Prunus persica]
ppa004937m	1458	3	21	0.318712	3.53653	3.47201	Up	9.7e-07	1.32e-05	K13065|1|2e-29|129|sbi:SORBI_06g021640|shikimate O-hydroxycinnamoyltransferase [EC:2.3.1.133]	-	GO:0016747//transferase activity, transferring acyl groups other than amino-acyl groups	GO:0009628//response to abiotic stimulus	gi|462414396|gb|EMJ19133.1|/0/hypothetical protein PRUPE_ppa004937mg [Prunus persica]
ppa012062m	613	15	105	3.79023	42.0576	3.47201	Up	1.46e-28	9.51e-27	-	-	-	-	gi|462405389|gb|EMJ10853.1|/6.11642e-99/hypothetical protein PRUPE_ppa012062mg [Prunus persica]
ppa020915m	594	7	48	1.82535	19.8413	3.44226	Up	1.02e-13	2.98e-12	-	-	-	-	gi|462406734|gb|EMJ12198.1|/7.08144e-89/hypothetical protein PRUPE_ppa020915mg [Prunus persica]
ppa010729m	808	16	109	3.06721	33.1231	3.43284	Up	2.65e-29	1.78e-27	-	-	-	-	gi|462396650|gb|EMJ02449.1|/1.42597e-140/hypothetical protein PRUPE_ppa010729mg [Prunus persica]
ppa019028m	1176	4	27	0.52685	5.63731	3.41954	Up	3.13e-08	5.43e-07	K05658|1|1e-114|411|vvi:100262734|ATP-binding cassette, subfamily B (MDR/TAP), member 1;K00924|2|5e-106|382|osa:4337593|[EC:2.7.1.-]	-	GO:0004713//protein tyrosine kinase activity;GO:0032559	GO:0006464//cellular protein modification process	gi|462399251|gb|EMJ04919.1|/0/hypothetical protein PRUPE_ppa019028mg, partial [Prunus persica]
ppa019383m	489	3	20	0.950269	10.0424	3.40162	Up	2.22e-06	2.85e-05	-	-	-	-	gi|462408401|gb|EMJ13735.1|/3.42249e-70/hypothetical protein PRUPE_ppa019383mg, partial [Prunus persica]
ppa014687m	549	16	106	4.51421	47.4077	3.39258	Up	3.04e-28	1.95e-26	-	-	-	-	gi|462401957|gb|EMJ07514.1|/3.69091e-75/hypothetical protein PRUPE_ppa014687mg [Prunus persica]
ppa022186m	273	4	26	2.26951	23.3844	3.36509	Up	7.11e-08	1.16e-06	-	-	-	-	gi|462406397|gb|EMJ11861.1|/1.76302e-18/hypothetical protein PRUPE_ppa022186mg [Prunus persica]
ppa011524m	707	4	26	0.876345	9.02962	3.36509	Up	7.11e-08	1.16e-06	-	-	-	-	gi|462398107|gb|EMJ03775.1|/4.16012e-111/hypothetical protein PRUPE_ppa011524mg [Prunus persica]
ppa003646m	1682	33	214	3.03894	31.2394	3.36173	Up	5.75e-55	8.18e-53	K00423|1|9e-66|249|rcu:RCOM_0657480|L-ascorbate oxidase [EC:1.10.3.3]	GO:0005576//extracellular region	GO:0046914//transition metal ion binding;GO:0016682//oxidoreductase activity, acting on diphenols and related substances as donors, oxygen as acceptor	GO:0009808//lignin metabolic process	gi|462400652|gb|EMJ06209.1|/0/hypothetical protein PRUPE_ppa003646mg [Prunus persica]
ppa012676m	779	11	71	2.18721	22.3788	3.35497	Up	3.28e-19	1.39e-17	-	-	-	GO:0006950//response to stress	gi|190613883|gb|ACE80945.1|/3.25006e-86/putative allergen Pru du 1.04 [Prunus dulcis x Prunus persica]
ppa003587m	1925	35	219	2.81625	27.9337	3.31016	Up	2.07e-55	2.96e-53	K00423|1|4e-61|234|ppp:PHYPADRAFT_163787|L-ascorbate oxidase [EC:1.10.3.3]	GO:0005576//extracellular region	GO:0046914//transition metal ion binding;GO:0016682//oxidoreductase activity, acting on diphenols and related substances as donors, oxygen as acceptor	GO:0009808//lignin metabolic process	gi|462400648|gb|EMJ06205.1|/0/hypothetical protein PRUPE_ppa003587mg [Prunus persica]
ppa004845m	1610	4	24	0.38483	3.66017	3.24962	Up	3.61e-07	5.33e-06	K03320|1|0.0|831|pop:POPTR_802015|ammonium transporter, Amt family	GO:0031224//intrinsic to membrane	GO:0015101//organic cation transmembrane transporter activity	GO:0015696//ammonium transport	gi|462400762|gb|EMJ06319.1|/0/hypothetical protein PRUPE_ppa004845mg [Prunus persica]
ppa020792m	1347	3	18	0.344975	3.28111	3.24962	Up	1.14e-05	0.000127721	-	-	-	-	gi|462408707|gb|EMJ14041.1|/0/hypothetical protein PRUPE_ppa020792mg [Prunus persica]
ppa026144m	2505	3	18	0.185502	1.76433	3.24962	Up	1.14e-05	0.000127792	-	GO:0030054//cell junction	GO:0003779//actin binding	GO:0007015//actin filament organization;GO:0009826//unidimensional cell growth	gi|462421592|gb|EMJ25855.1|/0/hypothetical protein PRUPE_ppa026144mg [Prunus persica]
ppa011307m	966	281	1668	45.0571	423.969	3.23413	Up	0	0	K00799|1|6e-82|302|vvi:100232976|glutathione S-transferase [EC:2.5.1.18]	-	-	-	gi|462412103|gb|EMJ17152.1|/2.20397e-104/hypothetical protein PRUPE_ppa011307mg [Prunus persica]
ppa016489m	939	10	59	1.64956	15.4277	3.22537	Up	1.18e-15	4.07e-14	K15400|1|8e-42|169|ppp:PHYPADRAFT_138784|omega-hydroxypalmitate O-feruloyl transferase [EC:2.3.1.188]	-	GO:0016746//transferase activity, transferring acyl groups	-	gi|462395571|gb|EMJ01370.1|/1.65131e-165/hypothetical protein PRUPE_ppa016489mg, partial [Prunus persica]
ppa011885m	871	681	3863	121.105	1088.98	3.16865	Up	0	0	-	-	-	-	-
ppa015619m	1551	9	51	0.898804	8.07372	3.16716	Up	1.69e-13	4.85e-12	K01188|1|0.0|842|aly:ARALYDRAFT_472753|beta-glucosidase [EC:3.2.1.21]	GO:0005576//extracellular region;GO:0009536//plastid	GO:0043167//ion binding;GO:0015926//glucosidase activity	GO:0044238//primary metabolic process	gi|462421038|gb|EMJ25301.1|/0/hypothetical protein PRUPE_ppa015619mg [Prunus persica]
ppa006531m	1235	3	17	0.37626	3.37985	3.16716	Up	2.55e-05	0.000264801	-	-	-	-	gi|462407826|gb|EMJ13160.1|/0/hypothetical protein PRUPE_ppa006531mg [Prunus persica]
ppa010364m	985	3	17	0.471758	4.23768	3.16716	Up	2.55e-05	0.000264666	K09873|1|1e-123|440|ath:AT4G01470|aquaporin TIP	GO:0031224//intrinsic to membrane	GO:0005372//water transmembrane transporter activity;GO:0042887	GO:0015840//urea transport;GO:0042044//fluid transport	gi|462415309|gb|EMJ20046.1|/1.22575e-142/hypothetical protein PRUPE_ppa010364mg [Prunus persica]
ppa003714m	1909	92	520	7.46477	66.8825	3.16346	Up	1.34e-123	5.81e-121	K00423|1|3e-54|207|rcu:RCOM_0657480|L-ascorbate oxidase [EC:1.10.3.3]	GO:0005576//extracellular region	GO:0046914//transition metal ion binding;GO:0016682//oxidoreductase activity, acting on diphenols and related substances as donors, oxygen as acceptor	GO:0009808//lignin metabolic process	gi|462402954|gb|EMJ08511.1|/0/hypothetical protein PRUPE_ppa003714mg [Prunus persica]
ppa022440m	1677	134	747	12.3767	109.371	3.14353	Up	1.29e-175	8.48e-173	K00423|1|7e-67|253|ppp:PHYPADRAFT_163787|L-ascorbate oxidase [EC:1.10.3.3]	GO:0005576//extracellular region	GO:0046914//transition metal ion binding;GO:0016682//oxidoreductase activity, acting on diphenols and related substances as donors, oxygen as acceptor	GO:0009808//lignin metabolic process	gi|462402738|gb|EMJ08295.1|/0/hypothetical protein PRUPE_ppa022440mg [Prunus persica]
ppa018589m	213	4	22	2.90881	25.3605	3.12409	Up	1.8e-06	2.34e-05	-	-	GO:0004866//endopeptidase inhibitor activity	GO:0006950//response to stress	gi|462418062|gb|EMJ22563.1|/6.58645e-34/hypothetical protein PRUPE_ppa018589mg [Prunus persica]
ppa021326m	1545	120	649	12.0306	103.141	3.09984	Up	1.11e-150	6.1e-148	K12153|1|3e-173|606|gmx:100779934|cytochrome P450, family 79, subfamily A, polypeptide 2 (phenylalanine N-monooxygenase) [EC:1.14.13.124];K13027|2|5e-162|569|sbi:SORBI_01g001200|tyrosine N-monooxygenase [EC:1.14.13.41];K11813|4|6e-155|545|ath:AT2G22330|cy	-	GO:0016491//oxidoreductase activity;GO:0005506//iron ion binding	GO:0016138	gi|462403522|gb|EMJ09079.1|/0/hypothetical protein PRUPE_ppa021326mg [Prunus persica]
ppa006102m	1515	32	173	3.27169	28.0381	3.09928	Up	2.01e-41	2.05e-39	K08900|1|1e-114|412|pop:POPTR_563200|mitochondrial chaperone BCS1;K13120|5|2e-84|311|vvi:100263357|protein FAM32A	-	-	-	gi|462397662|gb|EMJ03330.1|/0/hypothetical protein PRUPE_ppa006102mg [Prunus persica]
ppa027154m	864	3	16	0.537826	4.54696	3.07969	Up	5.68e-05	0.000545253	K08235|1|6e-81|298|rcu:RCOM_1719370|xyloglucan:xyloglucosyl transferase [EC:2.4.1.207]	GO:0044464//cell part	GO:0016757//transferase activity, transferring glycosyl groups;GO:0016798//hydrolase activity, acting on glycosyl bonds	GO:0009648//photoperiodism;GO:0005975//carbohydrate metabolic process;GO:0009987//cellular process	gi|462394872|gb|EMJ00671.1|/3.94185e-163/hypothetical protein PRUPE_ppa027154mg [Prunus persica]
ppa010473m	964	3	16	0.482035	4.07529	3.07969	Up	5.68e-05	0.00054551	-	-	-	GO:0006950//response to stress	gi|462412014|gb|EMJ17063.1|/2.46728e-140/hypothetical protein PRUPE_ppa010473mg [Prunus persica]
ppa020127m	879	3	16	0.528648	4.46937	3.07969	Up	5.68e-05	0.000545768	-	-	-	-	gi|462421238|gb|EMJ25501.1|/4.68685e-95/hypothetical protein PRUPE_ppa020127mg [Prunus persica]
ppa007708m	1617	36	191	3.44847	29.0027	3.07216	Up	3.61e-45	3.94e-43	K13426|1|2e-13|75.5|pop:POPTR_646672|WRKY transcription factor 29;K13425|2|3e-13|75.1|rcu:RCOM_1616660|WRKY transcription factor 22	-	-	-	gi|462414655|gb|EMJ19392.1|/2.56723e-176/hypothetical protein PRUPE_ppa007708mg [Prunus persica]
ppa004984m	1461	14	74	1.48427	12.4365	3.06675	Up	2.12e-18	8.6e-17	K09843|1|3e-61|234|ath:AT3G19270|(+)-abscisic acid 8'-hydroxylase [EC:1.14.13.93]	-	GO:0016709//oxidoreductase activity, acting on paired donors, with incorporation or reduction of molecular oxygen, NAD(P)H as one donor, and incorporation of one atom of oxygen;GO:0005506//iron ion binding	GO:0008152//metabolic process	gi|462409828|gb|EMJ15162.1|/0/hypothetical protein PRUPE_ppa004999mg [Prunus persica]
ppa013574m	964	7	37	1.12475	9.4241	3.06675	Up	7.04e-10	1.46e-08	-	-	-	-	gi|462396033|gb|EMJ01832.1|/4.49061e-49/hypothetical protein PRUPE_ppa013574mg [Prunus persica]
ppa010199m	1185	8	42	1.0457	8.70255	3.05697	Up	5.25e-11	1.23e-09	-	-	-	-	gi|462396754|gb|EMJ02553.1|/6.55448e-128/hypothetical protein PRUPE_ppa010199mg [Prunus persica]
ppa008877m	1168	12	62	1.59138	13.0336	3.03389	Up	1.72e-15	5.87e-14	K09422|1|6e-103|372|vvi:100242243|myb proto-oncogene protein, plant	-	-	-	gi|462405110|gb|EMJ10574.1|/3.36327e-177/hypothetical protein PRUPE_ppa008877mg [Prunus persica]
ppa004999m	1452	12	62	1.28011	10.4843	3.03389	Up	1.72e-15	5.88e-14	K09843|1|3e-61|234|ath:AT3G19270|(+)-abscisic acid 8'-hydroxylase [EC:1.14.13.93]	-	GO:0016709//oxidoreductase activity, acting on paired donors, with incorporation or reduction of molecular oxygen, NAD(P)H as one donor, and incorporation of one atom of oxygen;GO:0005506//iron ion binding	GO:0008152//metabolic process	gi|462409828|gb|EMJ15162.1|/0/hypothetical protein PRUPE_ppa004999mg [Prunus persica]
ppa022529m	606	5	25	1.278	10.1294	2.98658	Up	6.26e-07	8.85e-06	-	-	-	-	gi|462421396|gb|EMJ25659.1|/2.41358e-116/hypothetical protein PRUPE_ppa022529mg [Prunus persica]
ppa021568m	876	7	35	1.23774	9.81023	2.98658	Up	3.36e-09	6.53e-08	K09422|1|8e-107|384|vvi:100259031|myb proto-oncogene protein, plant	GO:0043231//intracellular membrane-bounded organelle	-	-	gi|462406476|gb|EMJ11940.1|/3.50991e-151/hypothetical protein PRUPE_ppa021568mg [Prunus persica]
ppa1027202m	1515	4	20	0.408961	3.2414	2.98658	Up	8.75e-06	0.000100768	K09832|1|0.0|743|vvi:100255505|cytochrome P450, family 710, subfamily A	GO:0031410//cytoplasmic vesicle	GO:0016717//oxidoreductase activity, acting on paired donors, with oxidation of a pair of donors resulting in the reduction of molecular oxygen to two molecules of water;GO:0005506//iron ion binding	GO:0006091//generation of precursor metabolites and energy	gi|462409149|gb|EMJ14483.1|/0/hypothetical protein PRUPE_ppa1027202mg [Prunus persica]
ppa026663m	1098	5	25	0.705346	5.59053	2.98658	Up	6.26e-07	8.84e-06	K05758|1|3e-127|452|pop:POPTR_803770|actin related protein 2/3 complex, subunit 2	GO:0015629//actin cytoskeleton	-	GO:0008064//regulation of actin polymerization or depolymerization	gi|462424056|gb|EMJ28319.1|/0/hypothetical protein PRUPE_ppa026663mg [Prunus persica]
ppa022410m	297	6	30	3.12917	24.8016	2.98658	Up	4.56e-08	7.66e-07	-	-	-	-	gi|462405857|gb|EMJ11321.1|/4.95064e-50/hypothetical protein PRUPE_ppa022410mg [Prunus persica]
ppa007438m	1107	6	29	0.839533	6.43229	2.93767	Up	9.92e-08	1.58e-06	K09422|1|5e-102|369|vvi:100245492|myb proto-oncogene protein, plant	-	-	-	gi|462407329|gb|EMJ12663.1|/2.83296e-178/hypothetical protein PRUPE_ppa007438mg [Prunus persica]
ppa010586m	747	6	29	1.24413	9.53219	2.93767	Up	9.92e-08	1.58e-06	-	-	-	-	gi|462412037|gb|EMJ17086.1|/1.57182e-143/hypothetical protein PRUPE_ppa010586mg [Prunus persica]
ppa003708m	1738	10	48	0.891219	6.7812	2.92769	Up	6.61e-12	1.65e-10	-	GO:0009536//plastid	-	-	gi|462400659|gb|EMJ06216.1|/0/hypothetical protein PRUPE_ppa003708mg [Prunus persica]
ppa004436m	1534	25	120	2.52435	19.2075	2.92769	Up	1.29e-27	7.91e-26	K05280|1|1e-124|444|vvi:100263810|flavonoid 3'-monooxygenase [EC:1.14.13.21]	-	GO:0016709//oxidoreductase activity, acting on paired donors, with incorporation or reduction of molecular oxygen, NAD(P)H as one donor, and incorporation of one atom of oxygen;GO:0005506//iron ion binding	GO:0008152//metabolic process	gi|462411402|gb|EMJ16451.1|/0/hypothetical protein PRUPE_ppa004436mg [Prunus persica]
ppa021909m	2370	5	24	0.32678	2.48644	2.92769	Up	1.36e-06	1.81e-05	K00924|1|2e-71|269|ath:AT3G59420|[EC:2.7.1.-]	GO:0044464//cell part	GO:0042802//identical protein binding;GO:0016301//kinase activity	-	gi|462421848|gb|EMJ26111.1|/0/hypothetical protein PRUPE_ppa021909mg [Prunus persica]
ppa006697m	1451	9	43	0.960748	7.2764	2.92099	Up	8.78e-11	2.01e-09	-	-	-	-	gi|462396465|gb|EMJ02264.1|/0/hypothetical protein PRUPE_ppa006697mg [Prunus persica]
ppa016459m	672	4	19	0.921988	6.94224	2.91258	Up	1.91e-05	0.000204124	K13424|1|2e-25|114|pop:POPTR_663578|WRKY transcription factor 33	GO:0043231//intracellular membrane-bounded organelle	GO:0003677//DNA binding;GO:0001071//nucleic acid binding transcription factor activity	GO:0010467//gene expression	gi|462413087|gb|EMJ18136.1|/1.03288e-124/hypothetical protein PRUPE_ppa016459mg [Prunus persica]
ppa011275m	652	19	90	4.51378	33.893	2.90858	Up	5.93e-21	2.7e-19	-	-	-	-	gi|462395857|gb|EMJ01656.1|/3.71206e-76/hypothetical protein PRUPE_ppa011275mg [Prunus persica]
ppa021010m	732	6	28	1.26962	9.39209	2.88705	Up	2.15e-07	3.25e-06	-	-	-	-	gi|462406382|gb|EMJ11846.1|/2.99682e-123/hypothetical protein PRUPE_ppa021010mg, partial [Prunus persica]
ppa007900m	1203	10	46	1.28756	9.38875	2.86629	Up	3.06e-11	7.29e-10	-	-	-	-	gi|462407366|gb|EMJ12700.1|/0/hypothetical protein PRUPE_ppa007900mg [Prunus persica]
ppa009400m	885	6	27	1.05013	7.49093	2.83458	Up	4.62e-07	6.7e-06	K08233|1|2e-51|201|ath:AT2G23610|polyneuridine-aldehyde esterase [EC:3.1.1.78]	-	GO:0016787//hydrolase activity	-	gi|462397921|gb|EMJ03589.1|/1.88996e-160/hypothetical protein PRUPE_ppa009400mg [Prunus persica]
ppa010013m	1187	4	18	0.521968	3.72338	2.83458	Up	4.14e-05	0.000411006	K09874|1|4e-101|366|aly:ARALYDRAFT_911337|aquaporin NIP	GO:0044459//plasma membrane part;GO:0031224//intrinsic to membrane	GO:0015563;GO:0005372//water transmembrane transporter activity;GO:0015103//inorganic anion transmembrane transporter activity	GO:0015698//inorganic anion transport;GO:0010036//response to boron-containing substance	gi|462405207|gb|EMJ10671.1|/1.85406e-122/hypothetical protein PRUPE_ppa010013mg [Prunus persica]
ppa000737m	3057	4	18	0.202674	1.44575	2.83458	Up	4.14e-05	0.000410805	K00924|1|0.0|941|aly:ARALYDRAFT_489442|[EC:2.7.1.-];K08286|5|3e-163|574|ath:AT4G28490|protein-serine/threonine kinase [EC:2.7.11.-]	-	-	-	gi|462398753|gb|EMJ04421.1|/0/hypothetical protein PRUPE_ppa000737mg [Prunus persica]
ppa021985m	1881	6	27	0.494079	3.52444	2.83458	Up	4.62e-07	6.69e-06	K05391|1|1e-16|86.7|vvi:100241716|cyclic nucleotide gated channel, other eukaryote	GO:0043231//intracellular membrane-bounded organelle;GO:0031224//intrinsic to membrane	GO:0005267//potassium channel activity;GO:0000166//nucleotide binding	GO:0071805//potassium ion transmembrane transport;GO:0051707//response to other organism	gi|462418789|gb|EMJ23052.1|/0/hypothetical protein PRUPE_ppa021985mg [Prunus persica]
ppa011549m	630	4	18	0.983453	7.01532	2.83458	Up	4.14e-05	0.000410605	K09422|1|3e-72|269|vvi:100259031|myb proto-oncogene protein, plant	GO:0043231//intracellular membrane-bounded organelle	GO:0003676//nucleic acid binding	-	gi|462414882|gb|EMJ19619.1|/6.76059e-104/hypothetical protein PRUPE_ppa011549mg [Prunus persica]
ppa006568m	1541	21	94	2.11082	14.9775	2.82693	Up	3.35e-21	1.56e-19	-	-	GO:0046993;GO:0050662//coenzyme binding	GO:0008152//metabolic process	gi|462413642|gb|EMJ18691.1|/0/hypothetical protein PRUPE_ppa026518mg [Prunus persica]
ppa023768m	852	35	156	6.36301	44.9573	2.82077	Up	4.34e-34	3.38e-32	K09422|1|2e-71|266|vvi:100244051|myb proto-oncogene protein, plant	-	-	-	gi|462423526|gb|EMJ27789.1|/2.84586e-166/hypothetical protein PRUPE_ppa023768mg [Prunus persica]
ppa005654m	1350	35	156	4.01577	28.3731	2.82077	Up	4.34e-34	3.36e-32	K13691|1|3e-21|101|rcu:RCOM_0606510|pathogen-inducible salicylic acid glucosyltransferase [EC:2.4.1.-];K08237|3|5e-21|100|aly:ARALYDRAFT_490463|hydroquinone glucosyltransferase [EC:2.4.1.218]	-	GO:0016758//transferase activity, transferring hexosyl groups	-	gi|462409777|gb|EMJ15111.1|/0/hypothetical protein PRUPE_ppa005654mg [Prunus persica]
ppa003832m	1653	9	40	0.843342	5.94159	2.81666	Up	8.67e-10	1.78e-08	K00666|1|7e-143|505|sbi:SORBI_10g012080|fatty-acyl-CoA synthase [EC:6.2.1.-];K01904|2|2e-33|142|rcu:RCOM_1325310|4-coumarate--CoA ligase [EC:6.2.1.12]	-	GO:0016874//ligase activity	-	gi|462399338|gb|EMJ05006.1|/0/hypothetical protein PRUPE_ppa003832mg [Prunus persica]
ppa023077m	1995	7	31	0.543487	3.81535	2.8115	Up	7.28e-08	1.19e-06	K09285|1|0.0|890|vvi:100252316|AP2-like factor, ANT lineage	-	-	GO:0006351//transcription, DNA-dependent	gi|462421781|gb|EMJ26044.1|/0/hypothetical protein PRUPE_ppa023077mg [Prunus persica]
ppa008439m	1245	13	57	1.61737	11.2414	2.79711	Up	2.78e-13	7.79e-12	-	-	-	-	gi|462419514|gb|EMJ23777.1|/1.32103e-158/hypothetical protein PRUPE_ppa008439mg [Prunus persica]
ppa022132m	1473	6	26	0.630932	4.33397	2.78013	Up	9.88e-07	1.34e-05	K00517|1|3e-104|377|osa:4348172|[EC:1.14.-.-];K05280|3|8e-87|319|osa:4348304|flavonoid 3'-monooxygenase [EC:1.14.13.21]	-	GO:0016491//oxidoreductase activity;GO:0005506//iron ion binding	-	gi|462421833|gb|EMJ26096.1|/0/hypothetical protein PRUPE_ppa022132mg [Prunus persica]
ppa010137m	1131	43	186	5.88898	40.3799	2.77755	Up	1.12e-39	1.09e-37	-	GO:0043231//intracellular membrane-bounded organelle	GO:0016741	GO:0006730//one-carbon metabolic process;GO:0010038//response to metal ion	gi|462397996|gb|EMJ03664.1|/3.24493e-153/hypothetical protein PRUPE_ppa010137mg [Prunus persica]
ppa008269m	1020	13	56	1.97414	13.4804	2.77157	Up	5.88e-13	1.61e-11	K06892|1|6e-109|392|pop:POPTR_550478|;K00475|3|2e-59|228|mtr:MTR_8g075890|naringenin 3-dioxygenase [EC:1.14.11.9]	-	GO:0016706//oxidoreductase activity, acting on paired donors, with incorporation or reduction of molecular oxygen, 2-oxoglutarate as one donor, and incorporation of one atom each of oxygen into both donors	GO:0051707//response to other organism;GO:0009699//phenylpropanoid biosynthetic process	gi|462414731|gb|EMJ19468.1|/0/hypothetical protein PRUPE_ppa008269mg [Prunus persica]
ppa012223m	689	7	30	1.57367	10.691	2.76419	Up	1.55e-07	2.4e-06	-	-	-	-	gi|462408006|gb|EMJ13340.1|/2.66204e-83/hypothetical protein PRUPE_ppa012223mg [Prunus persica]
ppa026370m	1551	15	64	1.49801	10.1317	2.75776	Up	1.55e-14	4.89e-13	K00517|1|0.0|714|vvi:100246851|[EC:1.14.-.-]	GO:0044464//cell part	GO:0005506//iron ion binding;GO:0004497//monooxygenase activity	GO:0008152//metabolic process	gi|462399981|gb|EMJ05649.1|/0/hypothetical protein PRUPE_ppa026370mg [Prunus persica]
ppb020688m	270	4	17	2.29472	15.4597	2.75212	Up	8.91e-05	0.000810704	-	-	-	-	gi|462394952|gb|EMJ00751.1|/7.37956e-41/hypothetical protein PRUPE_ppb020688mg [Prunus persica]
ppa018679m	438	4	17	1.41456	9.52994	2.75212	Up	8.91e-05	0.000809979	K13449|1|8e-52|200|rcu:RCOM_1381930|pathogenesis-related protein 1	-	-	-	gi|462394466|gb|EMJ00265.1|/3.40992e-83/hypothetical protein PRUPE_ppa018679mg [Prunus persica]
ppa025913m	4221	4	17	0.146784	0.988892	2.75212	Up	8.91e-05	0.000810341	-	-	-	-	gi|462398841|gb|EMJ04509.1|/0/hypothetical protein PRUPE_ppa025913mg [Prunus persica]
ppa011685m	964	13	55	2.08882	14.0088	2.74557	Up	1.24e-12	3.31e-11	-	-	-	-	gi|462414902|gb|EMJ19639.1|/3.48297e-102/hypothetical protein PRUPE_ppa011685mg [Prunus persica]
ppa003431m	1905	5	21	0.406546	2.7067	2.73504	Up	1.36e-05	0.000150132	-	-	-	-	gi|462395056|gb|EMJ00855.1|/0/hypothetical protein PRUPE_ppa003431mg [Prunus persica]
ppa011689m	701	65	271	14.3625	94.9219	2.72444	Up	7.52e-56	1.08e-53	-	-	-	-	gi|462405355|gb|EMJ10819.1|/9.79598e-89/hypothetical protein PRUPE_ppa011689mg [Prunus persica]
ppa002804m	2552	32	132	1.94224	12.7001	2.70905	Up	7.15e-28	4.46e-26	K09840|1|0.0|890|pop:POPTR_1116639|9-cis-epoxycarotenoid dioxygenase [EC:1.13.11.51]	-	GO:0016702//oxidoreductase activity, acting on single donors with incorporation of molecular oxygen, incorporation of two atoms of oxygen	GO:0008152//metabolic process	gi|462410522|gb|EMJ15856.1|/0/hypothetical protein PRUPE_ppa002804mg [Prunus persica]
ppa022026m	2496	10	41	0.620569	4.03325	2.70028	Up	1.31e-09	2.67e-08	K03695|1|3e-12|72.4|bdi:100825913|ATP-dependent Clp protease ATP-binding subunit ClpB	-	-	-	gi|462410072|gb|EMJ15406.1|/0/hypothetical protein PRUPE_ppa022026mg [Prunus persica]
ppa000987m	2837	24	98	1.31035	8.48168	2.6944	Up	5.74e-21	2.62e-19	K01537|1|0.0|1549|vvi:100247373|Ca2+-transporting ATPase [EC:3.6.3.8]	GO:0031224//intrinsic to membrane;GO:0043231//intracellular membrane-bounded organelle;GO:0031090//organelle membrane	GO:0046914//transition metal ion binding;GO:0046873//metal ion transmembrane transporter activity;GO:0019829//cation-transporting ATPase activity;GO:0005515//protein binding;GO:0032559;GO:0016836//hydro-lyase activity	GO:0010035//response to inorganic substance;GO:0009206;GO:0006816//calcium ion transport	gi|462402079|gb|EMJ07636.1|/0/hypothetical protein PRUPE_ppa000987mg [Prunus persica]
ppa006776m	2581	78	314	4.68102	29.8715	2.67387	Up	4.16e-63	6.98e-61	-	-	-	-	gi|462408178|gb|EMJ13512.1|/0/hypothetical protein PRUPE_ppa006776mg [Prunus persica]
ppa010486m	853	6	24	1.08952	6.9084	2.66465	Up	4.44e-06	5.43e-05	-	-	GO:0005488//binding	GO:0006261//DNA-dependent DNA replication;GO:0000904//cell morphogenesis involved in differentiation;GO:0009411//response to UV	gi|462398012|gb|EMJ03680.1|/1.59082e-100/hypothetical protein PRUPE_ppa010486mg [Prunus persica]
ppa005529m	1634	5	20	0.473972	3.00534	2.66465	Up	2.88e-05	0.000295689	K02684|1|0.0|743|vvi:100260326|DNA primase small subunit [EC:2.7.7.-]	GO:0043234//protein complex	GO:0003899//DNA-directed RNA polymerase activity	GO:0006259//DNA metabolic process;GO:0010467//gene expression	gi|462404862|gb|EMJ10326.1|/0/hypothetical protein PRUPE_ppa005529mg [Prunus persica]
ppa011463m	694	5	20	1.11595	7.07597	2.66465	Up	2.88e-05	0.00029539	K04392|1|3e-106|382|vvi:100266265|Ras-related C3 botulinum toxin substrate 1	GO:0016020//membrane	GO:0032561//guanyl ribonucleotide binding;GO:0004620//phospholipase activity	GO:0035556//intracellular signal transduction;GO:0006810//transport	gi|462398103|gb|EMJ03771.1|/2.75462e-112/hypothetical protein PRUPE_ppa011463mg [Prunus persica]
ppa020746m	1188	5	20	0.65191	4.1336	2.66465	Up	2.88e-05	0.000295539	-	-	-	-	gi|462417317|gb|EMJ22054.1|/0/hypothetical protein PRUPE_ppa020746mg [Prunus persica]
ppa021289m	1941	6	24	0.478807	3.03599	2.66465	Up	4.44e-06	5.43e-05	K13862|1|2e-26|119|ota:Ot04g03190|solute carrier family 4 (sodium borate transporter), member 11	GO:0031224//intrinsic to membrane	GO:0015301//anion:anion antiporter activity	GO:0006811//ion transport	gi|462423252|gb|EMJ27515.1|/0/hypothetical protein PRUPE_ppa021289mg, partial [Prunus persica]
ppa008434m	1311	34	135	4.01708	25.284	2.65401	Up	7.6e-28	4.71e-26	-	-	-	-	gi|462395790|gb|EMJ01589.1|/5.55065e-155/hypothetical protein PRUPE_ppa008434mg [Prunus persica]
ppa012747m	872	14	55	2.48683	15.4868	2.63866	Up	3.85e-12	9.79e-11	-	GO:0044464//cell part	-	-	gi|462411253|gb|EMJ16302.1|/4.84582e-68/hypothetical protein PRUPE_ppa012747mg [Prunus persica]
ppa005408m	1681	29	113	2.67217	16.5054	2.62685	Up	2.66e-23	1.36e-21	K15015|1|1e-11|69.7|cre:CHLREDRAFT_196429|solute carrier family 32 (vesicular inhibitory amino acid transporter);K13946|2|2e-10|65.9|ppp:PHYPADRAFT_148519|auxin influx carrier (AUX1 LAX family)	GO:0031224//intrinsic to membrane	-	-	gi|462397573|gb|EMJ03241.1|/0/hypothetical protein PRUPE_ppa005408mg [Prunus persica]
ppa006052m	1617	18	70	1.72424	10.6293	2.62401	Up	5.57e-15	1.84e-13	-	-	-	-	gi|462400875|gb|EMJ06432.1|/0/hypothetical protein PRUPE_ppa006052mg [Prunus persica]
ppa024173m	699	14	54	3.10231	18.9685	2.61219	Up	7.99e-12	1.98e-10	K14516|1|5e-64|242|rcu:RCOM_1007740|ethylene-responsive transcription factor 1	GO:0043231//intracellular membrane-bounded organelle	GO:0003676//nucleic acid binding;GO:0001071//nucleic acid binding transcription factor activity	GO:0000160//two-component signal transduction system (phosphorelay);GO:0006351//transcription, DNA-dependent;GO:0006950//response to stress	gi|462421694|gb|EMJ25957.1|/3.12941e-111/hypothetical protein PRUPE_ppa024173mg [Prunus persica]
ppa003698m	2050	67	256	5.06239	30.6621	2.59857	Up	3.9e-50	4.86e-48	-	GO:0043231//intracellular membrane-bounded organelle	-	GO:0009628//response to abiotic stimulus	gi|462395175|gb|EMJ00974.1|/0/hypothetical protein PRUPE_ppa003698mg [Prunus persica]
ppa008273m	1080	59	221	8.4618	50.244	2.56991	Up	5.71e-43	5.98e-41	K14493|1|1e-43|175|ppp:PHYPADRAFT_118478|gibberellin receptor GID1 [EC:3.-.-.-]	-	GO:0003824//catalytic activity	-	gi|462414732|gb|EMJ19469.1|/0/hypothetical protein PRUPE_ppa008273mg [Prunus persica]
ppa013101m	634	10	37	2.44312	14.3294	2.55218	Up	2.47e-08	4.34e-07	-	-	-	-	gi|462422972|gb|EMJ27235.1|/3.08946e-80/hypothetical protein PRUPE_ppa013101mg [Prunus persica]
ppa003165m	1794	13	48	1.12242	6.56953	2.54918	Up	2.11e-10	4.63e-09	K00750|1|0.0|894|rcu:RCOM_1590700|glycogenin glucosyltransferase [EC:2.4.1.186]	GO:0043231//intracellular membrane-bounded organelle	GO:0035251//UDP-glucosyltransferase activity	-	gi|462418761|gb|EMJ23024.1|/0/hypothetical protein PRUPE_ppa003165mg [Prunus persica]
ppa024785m	654	6	22	1.42104	8.25962	2.53912	Up	1.94e-05	0.000206355	-	-	-	-	gi|462423745|gb|EMJ28008.1|/1.06181e-54/hypothetical protein PRUPE_ppa024785mg, partial [Prunus persica]
ppa017730m	417	9	33	3.34303	19.4309	2.53912	Up	1.55e-07	2.4e-06	-	-	-	-	gi|462423755|gb|EMJ28018.1|/4.30091e-65/hypothetical protein PRUPE_ppa017730mg [Prunus persica]
ppa007964m	1175	12	43	1.5819	8.98558	2.50596	Up	2.68e-09	5.28e-08	-	-	-	-	gi|462407374|gb|EMJ12708.1|/3.08657e-154/hypothetical protein PRUPE_ppa007964mg [Prunus persica]
ppa017612m	3702	7	25	0.292884	1.65813	2.50116	Up	6.24e-06	7.42e-05	K03013|1|3e-16|86.7|vvi:100258335|DNA-directed RNA polymerases I, II, and III subunit RPABC1;K13457|2|6e-15|82.0|osa:4342596|disease resistance protein RPM1;K13459|3|1e-12|74.3|vvi:100254298|disease resistance protein RPS2;K13460|5|4e-11|69.3|ath:AT1G1222	-	-	-	gi|462423761|gb|EMJ28024.1|/0/hypothetical protein PRUPE_ppa017612mg [Prunus persica]
ppa004331m	1694	16	57	1.46299	8.26184	2.49754	Up	7.69e-12	1.91e-10	K15402|1|0.0|802|vvi:100254406|cytochrome P450, family 86, subfamily B, polypeptide 1 (fatty acid omega-hydroxylase) [EC:1.14.-.-]	GO:0043231//intracellular membrane-bounded organelle	GO:0005506//iron ion binding;GO:0016712//oxidoreductase activity, acting on paired donors, with incorporation or reduction of molecular oxygen, reduced flavin or flavoprotein as one donor, and incorporation of one atom of oxygen	GO:0000038//very long-chain fatty acid metabolic process	gi|462420074|gb|EMJ24337.1|/0/hypothetical protein PRUPE_ppa004331mg [Prunus persica]
ppa008350m	1065	31	110	4.50865	25.3605	2.49182	Up	1.91e-21	8.96e-20	K00540|1|2e-122|436|ath:AT5G64210|[EC:1.-.-.-]	GO:0019866//organelle inner membrane;GO:0043231//intracellular membrane-bounded organelle;GO:0031224//intrinsic to membrane	GO:0043169//cation binding;GO:0003824//catalytic activity	GO:0051234//establishment of localization;GO:0032501//multicellular organismal process;GO:0006091//generation of precursor metabolites and energy	gi|462419479|gb|EMJ23742.1|/0/hypothetical protein PRUPE_ppa008350mg [Prunus persica]
ppa004725m	1494	11	39	1.14045	6.40958	2.49063	Up	1.66e-08	2.97e-07	K08237|1|8e-72|269|ath:AT4G01070|hydroquinone glucosyltransferase [EC:2.4.1.218]	-	GO:0016758//transferase activity, transferring hexosyl groups	-	gi|462407714|gb|EMJ13048.1|/0/hypothetical protein PRUPE_ppa004725mg [Prunus persica]
ppa008566m	1192	11	39	1.42939	8.03348	2.49063	Up	1.66e-08	2.97e-07	K13424|1|2e-17|88.6|vvi:100243352|WRKY transcription factor 33	-	-	-	gi|462419587|gb|EMJ23850.1|/1.66223e-179/hypothetical protein PRUPE_ppa008566mg [Prunus persica]
ppa003207m	1829	21	74	1.77844	9.93421	2.48179	Up	7.57e-15	2.47e-13	K08472|1|0.0|654|ath:AT1G61560|mlo protein	-	-	-	gi|462400623|gb|EMJ06180.1|/0/hypothetical protein PRUPE_ppa003207mg [Prunus persica]
ppb017529m	279	25	88	13.8794	77.4451	2.48023	Up	2.28e-17	8.85e-16	K02605|1|3e-06|48.1|smo:SELMODRAFT_427211|origin recognition complex subunit 3	-	-	-	gi|462399110|gb|EMJ04778.1|/3.27288e-49/hypothetical protein PRUPE_ppb017529mg [Prunus persica]
ppa002131m	2237	38	133	2.63119	14.5983	2.47201	Up	2.24e-25	1.25e-23	-	-	-	-	gi|462422127|gb|EMJ26390.1|/0/hypothetical protein PRUPE_ppa002131mg [Prunus persica]
ppa022070m	1614	10	35	0.95969	5.32451	2.47201	Up	1.04e-07	1.65e-06	K08248|1|2e-160|564|vvi:100254058|mandelonitrile lyase [EC:4.1.2.10]	GO:0043231//intracellular membrane-bounded organelle;GO:0044444//cytoplasmic part	GO:0005488//binding;GO:0016491//oxidoreductase activity;GO:0016829//lyase activity	GO:0008152//metabolic process	gi|462423583|gb|EMJ27846.1|/0/hypothetical protein PRUPE_ppa022070mg [Prunus persica]
ppa002612m	2037	10	35	0.760402	4.21883	2.47201	Up	1.04e-07	1.65e-06	K09285|1|0.0|697|pop:POPTR_572000|AP2-like factor, ANT lineage	-	-	GO:0006351//transcription, DNA-dependent	gi|462403967|gb|EMJ09524.1|/0/hypothetical protein PRUPE_ppa002612mg [Prunus persica]
ppa013165m	455	10	35	3.40426	18.8874	2.47201	Up	1.04e-07	1.65e-06	K11253|1|3e-60|228|mtr:MTR_1g105310|histone H3	GO:0000785//chromatin;GO:0009536//plastid	GO:0003676//nucleic acid binding	GO:0034728//nucleosome organization	gi|414587287|tpg|DAA37858.1|/2.16871e-59/TPA: histone H3.2 [Zea mays]
ppa002048m	2175	6	21	0.427294	2.37069	2.47201	Up	4.01e-05	0.000399905	K09553|1|7e-11|67.8|sbi:SORBI_06g023830|stress-induced-phosphoprotein 1;K04460|4|2e-10|66.2|bdi:100825585|protein phosphatase 5 [EC:3.1.3.16]	-	-	GO:0019725//cellular homeostasis	gi|462422606|gb|EMJ26869.1|/0/hypothetical protein PRUPE_ppa002048mg [Prunus persica]
ppa019384m	669	18	62	4.16755	22.7552	2.44893	Up	1.71e-12	4.48e-11	-	GO:0005576//extracellular region	GO:0046914//transition metal ion binding;GO:0004871//signal transducer activity;GO:0003824//catalytic activity;GO:0016209//antioxidant activity	GO:0008152//metabolic process	gi|462418277|gb|EMJ22726.1|/1.38256e-121/hypothetical protein PRUPE_ppa019384mg [Prunus persica]
ppa011428m	638	7	24	1.69946	9.23647	2.44226	Up	1.28e-05	0.000142723	-	-	GO:0004672//protein kinase activity	-	gi|462407916|gb|EMJ13250.1|/2.90955e-94/hypothetical protein PRUPE_ppa011428mg [Prunus persica]
ppa007718m	1149	7	24	0.943653	5.12869	2.44226	Up	1.28e-05	0.000142644	K01206|1|3e-21|101|ath:AT1G67830|alpha-L-fucosidase [EC:3.2.1.51];K00514|3|2e-15|81.6|rcu:RCOM_1428040|zeta-carotene desaturase [EC:1.3.5.6]	GO:0031410//cytoplasmic vesicle	GO:0016787//hydrolase activity	GO:0044238//primary metabolic process	gi|462405027|gb|EMJ10491.1|/0/hypothetical protein PRUPE_ppa007718mg [Prunus persica]
ppa008039m	1367	19	65	2.15288	11.6751	2.4391	Up	5.67e-13	1.56e-11	-	-	-	-	gi|462419248|gb|EMJ23511.1|/5.64997e-174/hypothetical protein PRUPE_ppa008039mg [Prunus persica]
ppa008177m	1054	40	136	5.87833	31.6821	2.43019	Up	2.06e-25	1.14e-23	K15285|1|8e-155|544|pop:POPTR_741937|solute carrier family 35, member E3	GO:0031224//intrinsic to membrane	-	-	gi|462401132|gb|EMJ06689.1|/1.94534e-173/hypothetical protein PRUPE_ppa008177mg [Prunus persica]
ppa025024m	285	38	129	20.6525	111.137	2.42795	Up	3.68e-24	1.98e-22	-	-	-	-	gi|462406850|gb|EMJ12314.1|/1.37246e-31/hypothetical protein PRUPE_ppa025024mg, partial [Prunus persica]
ppa012458m	640	18	61	4.35639	23.4027	2.42547	Up	3.46e-12	8.86e-11	-	-	-	-	gi|462395783|gb|EMJ01582.1|/2.4622e-16/hypothetical protein PRUPE_ppa012458mg [Prunus persica]
ppa012179m	706	8	27	1.75517	9.39019	2.41954	Up	4.1e-06	5.05e-05	K05283|1|6e-13|72.4|aly:ARALYDRAFT_354960|phosphatidylinositol glycan, class W [EC:2.3.-.-];K15692|2|6e-11|65.9|smo:SELMODRAFT_66937|E3 ubiquitin-protein ligase RNF13 [EC:6.3.2.19];K11982|5|7e-09|58.9|zma:100383341|E3 ubiquitin-protein ligase RNF115/126 [	-	GO:0046914//transition metal ion binding	-	gi|462408000|gb|EMJ13334.1|/5.12091e-85/hypothetical protein PRUPE_ppa012179mg [Prunus persica]
ppa008603m	1023	9	30	1.3627	7.20047	2.40162	Up	1.32e-06	1.76e-05	K08243|1|3e-103|373|gmx:547911|6'-deoxychalcone synthase [EC:2.3.1.170];K00011|3|2e-73|274|ath:AT2G37790|aldehyde reductase [EC:1.1.1.21];K00002|4|8e-67|252|osa:4338987|alcohol dehydrogenase (NADP+) [EC:1.1.1.2];K00085|5|5e-50|196|ath:AT2G21260|aldose-6-p	-	GO:0016747//transferase activity, transferring acyl groups other than amino-acyl groups	GO:0008152//metabolic process	gi|462419612|gb|EMJ23875.1|/0/hypothetical protein PRUPE_ppa008603mg [Prunus persica]
ppa013785m	756	6	20	1.22932	6.49566	2.40162	Up	8.21e-05	0.000753844	-	-	-	-	gi|462400440|gb|EMJ06108.1|/9.37222e-51/hypothetical protein PRUPE_ppa013785mg [Prunus persica]
ppa008358m	1085	6	20	0.856556	4.52601	2.40162	Up	8.21e-05	0.000754185	K07119|1|7e-16|83.2|ath:AT1G49670|	GO:0009534//chloroplast thylakoid;GO:0016020//membrane	GO:0046914//transition metal ion binding;GO:0016491//oxidoreductase activity	GO:0008152//metabolic process	gi|462396657|gb|EMJ02456.1|/2.24642e-172/hypothetical protein PRUPE_ppa008358mg [Prunus persica]
ppa015411m	1026	10	33	1.50969	7.89736	2.38712	Up	4.27e-07	6.23e-06	-	-	-	-	gi|462423108|gb|EMJ27371.1|/6.71586e-163/hypothetical protein PRUPE_ppa015411mg [Prunus persica]
ppa020432m	1278	35	115	4.24201	22.0944	2.38086	Up	3.15e-21	1.47e-19	K14489|1|4e-19|94.4|vvi:100263145|arabidopsis histidine kinase 2/3/4 (cytokinin receptor) [EC:2.7.13.3]	-	GO:0016798//hydrolase activity, acting on glycosyl bonds	-	gi|462403267|gb|EMJ08824.1|/0/hypothetical protein PRUPE_ppa020432mg, partial [Prunus persica]
ppa012188m	958	7	23	1.13179	5.89492	2.38086	Up	2.6e-05	0.000269712	-	GO:0031410//cytoplasmic vesicle	-	-	gi|462420487|gb|EMJ24750.1|/1.56265e-86/hypothetical protein PRUPE_ppa012188mg [Prunus persica]
ppa012629m	789	36	118	7.0674	36.7215	2.37737	Up	1.05e-21	4.98e-20	-	-	-	GO:0006950//response to stress	gi|207097954|gb|ACE80944.1|/1.26207e-85/putative allergen Pru p 1.03 [Prunus dulcis x Prunus persica]
ppa003630m	2598	12	39	0.715445	3.68588	2.36509	Up	4.5e-08	7.58e-07	K08900|1|1e-154|545|pop:POPTR_271862|mitochondrial chaperone BCS1	GO:0031410//cytoplasmic vesicle	GO:0016462//pyrophosphatase activity;GO:0032559	-	gi|462415426|gb|EMJ20163.1|/0/hypothetical protein PRUPE_ppa003630mg [Prunus persica]
ppa013358m	404	17	55	6.51781	33.4269	2.35855	Up	8.45e-11	1.94e-09	-	-	GO:0005488//binding	GO:0032502//developmental process;GO:0009987//cellular process	gi|462420338|gb|EMJ24601.1|/5.52589e-73/hypothetical protein PRUPE_ppa013358mg [Prunus persica]
ppa005318m	1647	165	532	15.5176	79.311	2.35361	Up	6.61e-91	1.68e-88	K13065|1|1e-29|129|aly:ARALYDRAFT_892660|shikimate O-hydroxycinnamoyltransferase [EC:2.3.1.133]	-	GO:0016747//transferase activity, transferring acyl groups other than amino-acyl groups	-	gi|462400790|gb|EMJ06347.1|/0/hypothetical protein PRUPE_ppa005318mg [Prunus persica]
ppa007138m	1154	38	122	5.10049	25.9579	2.34746	Up	4.6e-22	2.24e-20	-	-	-	-	gi|462420058|gb|EMJ24321.1|/0/hypothetical protein PRUPE_ppa007138mg [Prunus persica]
ppa008578m	1056	21	67	3.08028	15.5785	2.33843	Up	9.93e-13	2.66e-11	K14493|1|8e-46|182|ppp:PHYPADRAFT_118478|gibberellin receptor GID1 [EC:3.-.-.-]	-	GO:0004871//signal transducer activity;GO:0003824//catalytic activity	-	gi|462397756|gb|EMJ03424.1|/0/hypothetical protein PRUPE_ppa008578mg [Prunus persica]
ppa009650m	963	42	133	6.7555	33.911	2.32762	Up	1.12e-23	5.84e-22	K12581|1|2e-78|290|sbi:SORBI_04g035960|CCR4-NOT transcription complex subunit 7/8	GO:0043231//intracellular membrane-bounded organelle	GO:0000175//3'-5'-exoribonuclease activity;GO:0005488//binding	GO:0016070//RNA metabolic process	gi|462401326|gb|EMJ06883.1|/1.87603e-164/hypothetical protein PRUPE_ppa009650mg [Prunus persica]
ppa010973m	751	13	41	2.68125	13.4048	2.32177	Up	2.93e-08	5.1e-07	K01674|1|4e-102|369|rcu:RCOM_1353440|carbonic anhydrase [EC:4.2.1.1]	-	GO:0046914//transition metal ion binding;GO:0016836//hydro-lyase activity	GO:0044237//cellular metabolic process	gi|462407853|gb|EMJ13187.1|/1.39104e-131/hypothetical protein PRUPE_ppa010973mg [Prunus persica]
ppa005920m	1314	8	25	0.943037	4.67154	2.30851	Up	1.67e-05	0.00018131	-	GO:0043231//intracellular membrane-bounded organelle	-	-	gi|462400860|gb|EMJ06417.1|/0/hypothetical protein PRUPE_ppa005920mg [Prunus persica]
ppa015648m	984	9	28	1.41671	6.9868	2.30208	Up	5.34e-06	6.44e-05	-	-	GO:0005488//binding	GO:0009888//tissue development;GO:0006355//regulation of transcription, DNA-dependent	gi|462405962|gb|EMJ11426.1|/6.25351e-179/hypothetical protein PRUPE_ppa015648mg [Prunus persica]
ppa009789m	1402	9	28	0.994326	4.90372	2.30208	Up	5.34e-06	6.44e-05	K15382|1|1e-81|302|rcu:RCOM_1078750|solute carrier family 50 (sugar transporter)	GO:0016021//integral to membrane	GO:0015144//carbohydrate transmembrane transporter activity	GO:0010260//organ senescence;GO:0006970//response to osmotic stress;GO:0009751//response to salicylic acid stimulus;GO:0006810//transport;GO:0009737//response to abscisic acid stimulus	gi|462419415|gb|EMJ23678.1|/1.78002e-138/hypothetical protein PRUPE_ppa009789mg [Prunus persica]
ppb008932m	729	29	90	6.16176	30.3131	2.29853	Up	2.8e-16	1.01e-14	-	-	-	-	gi|462410251|gb|EMJ15585.1|/2.59938e-10/hypothetical protein PRUPE_ppb008932mg [Prunus persica]
ppa004152m	1721	78	242	7.02018	34.5263	2.29812	Up	4.09e-41	4.12e-39	K00517|1|2e-104|377|ath:AT4G13310|[EC:1.14.-.-]	-	GO:0046872//metal ion binding	-	gi|462405635|gb|EMJ11099.1|/0/hypothetical protein PRUPE_ppa004152mg [Prunus persica]
ppa007943m	1471	21	65	2.21127	10.8497	2.29471	Up	3.89e-12	9.87e-11	K08235|1|3e-144|509|pop:POPTR_768438|xyloglucan:xyloglucosyl transferase [EC:2.4.1.207]	GO:0005576//extracellular region;GO:0030312//external encapsulating structure	GO:0004553//hydrolase activity, hydrolyzing O-glycosyl compounds;GO:0016758//transferase activity, transferring hexosyl groups	GO:0044042//glucan metabolic process	gi|462401105|gb|EMJ06662.1|/0/hypothetical protein PRUPE_ppa007943mg [Prunus persica]
ppa013343m	468	22	68	7.28134	35.6762	2.29269	Up	1.28e-12	3.4e-11	K11253|1|1e-59|226|mtr:MTR_1g105310|histone H3	GO:0000785//chromatin;GO:0009536//plastid	GO:0003676//nucleic acid binding	GO:0034728//nucleosome organization	gi|462403137|gb|EMJ08694.1|/2.0166e-66/hypothetical protein PRUPE_ppa013343mg [Prunus persica]
ppa021766m	753	14	43	2.87983	14.0213	2.28356	Up	1.89e-08	3.36e-07	-	-	-	-	gi|462413003|gb|EMJ18052.1|/8.35329e-76/hypothetical protein PRUPE_ppa021766mg [Prunus persica]
ppa003164m	1811	16	49	1.36847	6.64344	2.27936	Up	2.01e-09	4.02e-08	-	GO:0015630//microtubule cytoskeleton;GO:0044444//cytoplasmic part	-	-	gi|462418760|gb|EMJ23023.1|/0/hypothetical protein PRUPE_ppa003164mg [Prunus persica]
ppa002373m	2195	26	79	1.83473	8.83706	2.268	Up	2.98e-14	9.22e-13	K13418|1|5e-64|244|pop:POPTR_913861|somatic embryogenesis receptor kinase 1 [EC:2.7.10.1 2.7.11.1];K13416|3|2e-56|218|rcu:RCOM_1534760|brassinosteroid insensitive 1-associated receptor kinase 1 [EC:2.7.10.1 2.7.11.1]	GO:0031224//intrinsic to membrane	GO:0004871//signal transducer activity;GO:0004672//protein kinase activity;GO:0016628//oxidoreductase activity, acting on the CH-CH group of donors, NAD or NADP as acceptor;GO:0032559	GO:0006464//cellular protein modification process;GO:0007167//enzyme linked receptor protein signaling pathway	gi|462416480|gb|EMJ21217.1|/0/hypothetical protein PRUPE_ppa002373mg [Prunus persica]
ppa005430m	1449	94	282	10.0483	47.7855	2.24962	Up	2.13e-46	2.39e-44	-	GO:0031090//organelle membrane	-	GO:0009832//plant-type cell wall biogenesis	gi|462404853|gb|EMJ10317.1|/0/hypothetical protein PRUPE_ppa005430mg [Prunus persica]
ppa014273m	659	9	27	2.11539	10.0599	2.24962	Up	1.06e-05	0.000120035	-	-	-	-	gi|462423048|gb|EMJ27311.1|/4.39545e-24/hypothetical protein PRUPE_ppa014273mg [Prunus persica]
ppb014269m	1206	7	21	0.899053	4.2755	2.24962	Up	0.000105033	0.000935363	K14181|1|5e-57|219|vvi:100256880|valencene synthase [EC:4.2.3.73];K12929|3|1e-36|152|rcu:RCOM_1574190|casbene synthase [EC:4.2.3.8]	-	-	-	gi|462409081|gb|EMJ14415.1|/0/hypothetical protein PRUPE_ppb014269mg, partial [Prunus persica]
ppa001936m	2222	10	30	0.697092	3.31507	2.24962	Up	3.4e-06	4.26e-05	K10999|1|2e-112|405|osa:4324625|cellulose synthase A [EC:2.4.1.12]	GO:0031224//intrinsic to membrane	GO:0016759//cellulose synthase activity	GO:0045229//external encapsulating structure organization;GO:0009250//glucan biosynthetic process	gi|462402071|gb|EMJ07628.1|/0/hypothetical protein PRUPE_ppa001936mg [Prunus persica]
ppa004500m	1906	18	54	1.4628	6.95643	2.24962	Up	4.24e-10	9.03e-09	K15397|1|0.0|897|vvi:100853861|3-ketoacyl-CoA synthase [EC:2.3.1.-]	GO:0044464//cell part	GO:0016747//transferase activity, transferring acyl groups other than amino-acyl groups	GO:0007275//multicellular organismal development;GO:0006631//fatty acid metabolic process	gi|462396367|gb|EMJ02166.1|/0/hypothetical protein PRUPE_ppa004500mg [Prunus persica]
ppa019571m	3057	8	24	0.405349	1.92766	2.24962	Up	3.33e-05	0.000336383	K00924|1|0.0|935|aly:ARALYDRAFT_489442|[EC:2.7.1.-];K08286|4|3e-168|591|ath:AT4G28490|protein-serine/threonine kinase [EC:2.7.11.-]	-	GO:0004672//protein kinase activity	-	gi|462400338|gb|EMJ06006.1|/0/hypothetical protein PRUPE_ppa019571mg [Prunus persica]
ppa011379m	878	9	27	1.58775	7.55065	2.24962	Up	1.06e-05	0.000119969	-	-	-	-	gi|462401540|gb|EMJ07097.1|/2.71249e-119/hypothetical protein PRUPE_ppa011379mg [Prunus persica]
ppa011762m	1413	13	39	1.42507	6.777	2.24962	Up	1.15e-07	1.8e-06	-	-	-	-	gi|462414911|gb|EMJ19648.1|/1.07314e-82/hypothetical protein PRUPE_ppa011762mg [Prunus persica]
ppa000854m	3130	52	154	2.57332	12.0807	2.231	Up	7.91e-26	4.52e-24	K13416|1|1e-66|253|ath:AT4G33430|brassinosteroid insensitive 1-associated receptor kinase 1 [EC:2.7.10.1 2.7.11.1]	-	GO:0004672//protein kinase activity;GO:0032559	GO:0006464//cellular protein modification process	gi|462409554|gb|EMJ14888.1|/0/hypothetical protein PRUPE_ppa000854mg [Prunus persica]
ppa001517m	2580	17	50	1.02062	4.75845	2.22105	Up	2.53e-09	5.01e-08	K05658|1|8e-52|204|vvi:100262734|ATP-binding cassette, subfamily B (MDR/TAP), member 1;K13430|2|4e-51|201|osa:4329463|serine/threonine-protein kinase PBS1 [EC:2.7.11.1];K00924|4|3e-50|198|osa:4337593|[EC:2.7.1.-]	-	GO:0004871//signal transducer activity;GO:0030246//carbohydrate binding;GO:0004672//protein kinase activity;GO:0032559	GO:0006464//cellular protein modification process;GO:0008037//cell recognition	gi|462403722|gb|EMJ09279.1|/0/hypothetical protein PRUPE_ppa001517mg [Prunus persica]
ppa008939m	942	15	44	2.46646	11.4688	2.2172	Up	2.38e-08	4.19e-07	-	-	GO:0046914//transition metal ion binding;GO:0003676//nucleic acid binding	-	gi|462419906|gb|EMJ24169.1|/9.17255e-140/hypothetical protein PRUPE_ppa008939mg [Prunus persica]
ppa021776m	1074	11	32	1.58644	7.31579	2.20522	Up	2.15e-06	2.77e-05	K16040|1|2e-59|227|vvi:100233030|trans-resveratrol di-O-methyltransferase [EC:2.1.1.240];K05279|2|2e-42|171|aly:ARALYDRAFT_495497|flavonol 3-O-methyltransferase [EC:2.1.1.76];K13066|4|1e-37|155|pop:POPTR_824484|caffeic acid 3-O-methyltransferase [EC:2.1.1	-	GO:0008171//O-methyltransferase activity	-	gi|462397042|gb|EMJ02841.1|/0/hypothetical protein PRUPE_ppa021776mg [Prunus persica]
ppa013497m	415	10	29	3.73238	17.1579	2.20071	Up	6.7e-06	7.91e-05	-	-	-	-	gi|462408109|gb|EMJ13443.1|/9.03614e-52/hypothetical protein PRUPE_ppa013497mg [Prunus persica]
ppa022813m	2121	10	29	0.730287	3.35716	2.20071	Up	6.7e-06	7.9e-05	-	GO:0044464//cell part	GO:0016787//hydrolase activity	GO:0019538//protein metabolic process;GO:0050789//regulation of biological process	gi|462416029|gb|EMJ20766.1|/0/hypothetical protein PRUPE_ppa022813mg, partial [Prunus persica]
ppa018836m	1476	8	23	0.839533	3.8261	2.18822	Up	6.57e-05	0.000621665	K13496|1|7e-144|508|ath:AT2G36780|UDP-glucosyl transferase 73C [EC:2.4.1.-]	-	GO:0016758//transferase activity, transferring hexosyl groups	-	gi|462399259|gb|EMJ04927.1|/0/hypothetical protein PRUPE_ppa018836mg [Prunus persica]
ppa017229m	2247	8	23	0.551469	2.51328	2.18822	Up	6.57e-05	0.000621376	-	GO:0042579//microbody	GO:0016787//hydrolase activity	GO:0019538//protein metabolic process;GO:0009566//fertilization	gi|462402828|gb|EMJ08385.1|/0/hypothetical protein PRUPE_ppa017229mg, partial [Prunus persica]
ppa002363m	2309	51	146	3.42122	15.5255	2.18205	Up	6.4e-24	3.38e-22	-	-	-	-	gi|462423913|gb|EMJ28176.1|/0/hypothetical protein PRUPE_ppa002363mg [Prunus persica]
ppa005248m	1418	160	458	17.4775	79.3057	2.18193	Up	1.89e-71	3.81e-69	-	-	-	-	gi|462399862|gb|EMJ05530.1|/0/hypothetical protein PRUPE_ppa005248mg [Prunus persica]
ppa023379m	831	42	120	7.82857	35.4565	2.17923	Up	6.6e-20	2.89e-18	-	GO:0016020//membrane	-	GO:0009832//plant-type cell wall biogenesis	gi|462403476|gb|EMJ09033.1|/5.61359e-87/hypothetical protein PRUPE_ppa023379mg [Prunus persica]
ppa017638m	678	14	40	3.1984	14.4859	2.17923	Up	1.42e-07	2.22e-06	-	GO:0031410//cytoplasmic vesicle	-	-	gi|462417330|gb|EMJ22067.1|/8.1357e-93/hypothetical protein PRUPE_ppa017638mg [Prunus persica]
ppa003862m	1825	20	57	1.69747	7.6688	2.17562	Up	3.37e-10	7.22e-09	K14638|1|5e-74|277|smo:SELMODRAFT_135522|solute carrier family 15 (peptide/histidine transporter), member 3/4	GO:0031410//cytoplasmic vesicle	GO:0005215//transporter activity	GO:0015833//peptide transport;GO:0051707//response to other organism	gi|462411786|gb|EMJ16835.1|/0/hypothetical protein PRUPE_ppa003862mg [Prunus persica]
ppa013728m	360	62	176	26.6762	120.04	2.16989	Up	2.6e-28	1.68e-26	K14416|1|7e-30|126|aly:ARALYDRAFT_325603|elongation factor 1 alpha-like protein	-	-	-	gi|462422876|gb|EMJ27139.1|/1.39109e-55/hypothetical protein PRUPE_ppa013728mg [Prunus persica]
ppa015113m	966	36	102	5.77244	25.9262	2.16716	Up	4.9e-17	1.86e-15	K10251|1|5e-100|362|pop:POPTR_821856|beta-keto reductase [EC:1.1.1.-]	GO:0043231//intracellular membrane-bounded organelle	GO:0033764//steroid dehydrogenase activity, acting on the CH-OH group of donors, NAD or NADP as acceptor	GO:0008152//metabolic process	gi|462420959|gb|EMJ25222.1|/1.49477e-177/hypothetical protein PRUPE_ppa015113mg [Prunus persica]
ppa007950m	1335	12	34	1.3923	6.25335	2.16716	Up	1.36e-06	1.8e-05	K00797|1|1e-154|544|rcu:RCOM_0677780|spermidine synthase [EC:2.5.1.16]	-	GO:0016765//transferase activity, transferring alkyl or aryl (other than methyl) groups	GO:0006596//polyamine biosynthetic process	gi|462419203|gb|EMJ23466.1|/0/hypothetical protein PRUPE_ppa007950mg [Prunus persica]
ppa022238m	1314	12	34	1.41456	6.35329	2.16716	Up	1.36e-06	1.8e-05	-	-	GO:0001071//nucleic acid binding transcription factor activity	GO:0009933//meristem structural organization;GO:0010160//formation of organ boundary	gi|462406398|gb|EMJ11862.1|/0/hypothetical protein PRUPE_ppa022238mg [Prunus persica]
ppa008414m	1355	124	351	14.1748	63.6038	2.16579	Up	1.16e-54	1.64e-52	K04125|1|1e-150|531|pop:POPTR_550316|gibberellin 2-oxidase [EC:1.14.11.13]	-	GO:0003824//catalytic activity;GO:0046914//transition metal ion binding	GO:0008152//metabolic process	gi|462407436|gb|EMJ12770.1|/0/hypothetical protein PRUPE_ppa008414mg [Prunus persica]
ppa017585m	6588	11	31	0.258627	1.15538	2.15942	Up	4.21e-06	5.16e-05	K10400|1|0.0|851|mtr:MTR_4g087040|kinesin family member 15	-	-	GO:0009987//cellular process	gi|462423185|gb|EMJ27448.1|/0/hypothetical protein PRUPE_ppa017585mg [Prunus persica]
ppa023730m	1728	22	62	1.97203	8.80974	2.15942	Up	7.03e-11	1.63e-09	K14638|1|8e-127|452|ppp:PHYPADRAFT_134814|solute carrier family 15 (peptide/histidine transporter), member 3/4	GO:0031224//intrinsic to membrane	-	GO:0015833//peptide transport	gi|462417392|gb|EMJ22129.1|/0/hypothetical protein PRUPE_ppa023730mg [Prunus persica]
ppa004236m	1578	31	87	3.04291	13.5372	2.1534	Up	1.22e-14	3.9e-13	-	-	-	GO:0009409//response to cold;GO:0006970//response to osmotic stress;GO:0006355//regulation of transcription, DNA-dependent	gi|462415468|gb|EMJ20205.1|/0/hypothetical protein PRUPE_ppa004236mg [Prunus persica]
ppa018282m	1413	15	42	1.64431	7.29831	2.15008	Up	8.99e-08	1.44e-06	K00487|1|0.0|778|gmx:100812188|trans-cinnamate 4-monooxygenase [EC:1.14.13.11]	-	GO:0016709//oxidoreductase activity, acting on paired donors, with incorporation or reduction of molecular oxygen, NAD(P)H as one donor, and incorporation of one atom of oxygen;GO:0005506//iron ion binding	GO:0008152//metabolic process	gi|462422005|gb|EMJ26268.1|/0/hypothetical protein PRUPE_ppa018282mg, partial [Prunus persica]
ppa006439m	1341	10	28	1.15506	5.12678	2.15008	Up	1.31e-05	0.000145394	-	-	-	-	gi|462400909|gb|EMJ06466.1|/0/hypothetical protein PRUPE_ppa006439mg [Prunus persica]
ppa002670m	1941	79	221	6.30429	27.9565	2.14878	Up	1.05e-34	8.48e-33	K15086|1|9e-159|558|rcu:RCOM_0906740|(3S)-linalool synthase [EC:4.2.3.25]	-	-	-	gi|462407243|gb|EMJ12577.1|/0/hypothetical protein PRUPE_ppa002670mg [Prunus persica]
ppa007009m	1348	43	120	4.94098	21.8578	2.14528	Up	1.55e-19	6.69e-18	-	-	-	GO:0008152//metabolic process	gi|462397676|gb|EMJ03344.1|/0/hypothetical protein PRUPE_ppa007009mg [Prunus persica]
ppa014927m	651	14	39	3.33105	14.7095	2.1427	Up	2.76e-07	4.13e-06	-	GO:0043231//intracellular membrane-bounded organelle	-	-	gi|462395673|gb|EMJ01472.1|/1.49316e-109/hypothetical protein PRUPE_ppa014927mg [Prunus persica]
ppa019863m	1827	23	64	1.94995	8.60115	2.14109	Up	4.46e-11	1.05e-09	K14638|1|2e-114|411|ppp:PHYPADRAFT_189464|solute carrier family 15 (peptide/histidine transporter), member 3/4	GO:0016020//membrane	-	GO:0015833//peptide transport	gi|462397015|gb|EMJ02814.1|/0/hypothetical protein PRUPE_ppa019863mg [Prunus persica]
ppa025647m	1575	9	25	0.885108	3.8974	2.13859	Up	4.09e-05	0.000406823	K00924|1|2e-24|112|aly:ARALYDRAFT_489138|[EC:2.7.1.-]	-	GO:0004175//endopeptidase activity	GO:0019538//protein metabolic process	gi|462424033|gb|EMJ28296.1|/0/hypothetical protein PRUPE_ppa025647mg [Prunus persica]
ppa010198m	1064	21	58	3.05712	13.3845	2.13032	Up	4.11e-10	8.77e-09	-	GO:0044464//cell part	-	-	gi|462415296|gb|EMJ20033.1|/5.96295e-154/hypothetical protein PRUPE_ppa010198mg [Prunus persica]
ppa011056m	887	21	58	3.66716	16.0553	2.13032	Up	4.11e-10	8.76e-09	K05283|1|1e-10|65.5|aly:ARALYDRAFT_354960|phosphatidylinositol glycan, class W [EC:2.3.-.-];K11982|2|3e-08|57.4|bdi:100833984|E3 ubiquitin-protein ligase RNF115/126 [EC:6.3.2.19]	-	-	-	gi|462405301|gb|EMJ10765.1|/1.6337e-87/hypothetical protein PRUPE_ppa011056mg [Prunus persica]
ppa003959m	1802	145	400	12.4637	54.503	2.1286	Up	1.09e-60	1.76e-58	K08176|1|0.0|887|pop:POPTR_831623|MFS transporter, PHS family, inorganic phosphate transporter	GO:0043231//intracellular membrane-bounded organelle;GO:0031224//intrinsic to membrane	GO:0015291//secondary active transmembrane transporter activity;GO:0015103//inorganic anion transmembrane transporter activity	GO:0015698//inorganic anion transport;GO:0009725//response to hormone stimulus	gi|462395186|gb|EMJ00985.1|/0/hypothetical protein PRUPE_ppa003959mg [Prunus persica]
ppa001744m	2507	23	63	1.42104	6.17023	2.11837	Up	8.54e-11	1.96e-09	K06617|1|0.0|1256|pop:POPTR_595025|raffinose synthase [EC:2.4.1.82]	GO:0009536//plastid	GO:0004672//protein kinase activity;GO:0008378//galactosyltransferase activity;GO:0032559	GO:0009725//response to hormone stimulus;GO:0009312//oligosaccharide biosynthetic process;GO:0005985//sucrose metabolic process;GO:0019406;GO:0023052//signaling;GO:0006950//response to stress;GO:0006464//cellular protein modification process	gi|462411119|gb|EMJ16168.1|/0/hypothetical protein PRUPE_ppa001744mg [Prunus persica]
ppa012018m	1206	19	52	2.44029	10.587	2.11717	Up	3.81e-09	7.35e-08	-	-	-	-	gi|462407985|gb|EMJ13319.1|/9.47328e-98/hypothetical protein PRUPE_ppa012018mg [Prunus persica]
ppa003105m	1851	11	30	0.920493	3.97952	2.11211	Up	8.15e-06	9.48e-05	K13418|1|3e-103|374|pop:POPTR_913861|somatic embryogenesis receptor kinase 1 [EC:2.7.10.1 2.7.11.1]	GO:0031224//intrinsic to membrane	GO:0004702//receptor signaling protein serine/threonine kinase activity;GO:0032559	GO:0006464//cellular protein modification process	gi|462406608|gb|EMJ12072.1|/0/hypothetical protein PRUPE_ppa003105mg [Prunus persica]
ppa001217m	2921	11	30	0.583305	2.52177	2.11211	Up	8.15e-06	9.48e-05	K13430|1|4e-53|208|sbi:SORBI_04g020990|serine/threonine-protein kinase PBS1 [EC:2.7.11.1];K04733|3|9e-52|204|smo:SELMODRAFT_230241|interleukin-1 receptor-associated kinase 4 [EC:2.7.11.1];K00924|5|1e-51|203|aly:ARALYDRAFT_486409|[EC:2.7.1.-]	GO:0016020//membrane	GO:0016301//kinase activity	-	gi|462406111|gb|EMJ11575.1|/0/hypothetical protein PRUPE_ppa001217mg [Prunus persica]
ppa019406m	1074	14	38	2.0191	8.6875	2.10523	Up	5.32e-07	7.62e-06	-	-	-	GO:0006351//transcription, DNA-dependent	gi|462421196|gb|EMJ25459.1|/4.23126e-131/hypothetical protein PRUPE_ppa019406mg [Prunus persica]
ppa001343m	2826	17	46	0.931775	3.9967	2.10075	Up	3.55e-08	6.08e-07	K09338|1|0.0|1306|aly:ARALYDRAFT_902559|homeobox-leucine zipper protein	GO:0043231//intracellular membrane-bounded organelle	GO:0003677//DNA binding;GO:0001071//nucleic acid binding transcription factor activity	GO:0006351//transcription, DNA-dependent	gi|462410487|gb|EMJ15821.1|/0/hypothetical protein PRUPE_ppa001343mg [Prunus persica]
ppa010796m	1107	37	100	5.17712	22.1803	2.09906	Up	4.15e-16	1.47e-14	K13424|1|5e-17|87.0|rcu:RCOM_0664190|WRKY transcription factor 33	-	-	-	gi|462412059|gb|EMJ17108.1|/1.34441e-87/hypothetical protein PRUPE_ppa010796mg [Prunus persica]
ppa001216m	2859	32	86	1.73368	7.38584	2.09092	Up	5.38e-14	1.62e-12	K15718|1|0.0|1271|vvi:100252850|linoleate 9S-lipoxygenase [EC:1.13.11.58]	-	GO:0046914//transition metal ion binding;GO:0016702//oxidoreductase activity, acting on single donors with incorporation of molecular oxygen, incorporation of two atoms of oxygen	GO:0006633//fatty acid biosynthetic process	gi|462403744|gb|EMJ09301.1|/0/hypothetical protein PRUPE_ppa001216mg [Prunus persica]
ppa019658m	549	16	43	4.51421	19.2314	2.09092	Up	1.08e-07	1.72e-06	-	-	-	-	gi|462416611|gb|EMJ21348.1|/2.29581e-101/hypothetical protein PRUPE_ppa019658mg [Prunus persica]
ppa002619m	1956	32	86	2.53405	10.7956	2.09092	Up	5.38e-14	1.62e-12	K13424|1|1e-21|103|osa:4327518|WRKY transcription factor 33	-	-	-	gi|462413138|gb|EMJ18187.1|/0/hypothetical protein PRUPE_ppa002619mg [Prunus persica]
ppa006398m	1679	80	212	7.38029	31.0028	2.07065	Up	7.61e-32	5.53e-30	K01580|1|0.0|704|pop:POPTR_678573|glutamate decarboxylase [EC:4.1.1.15]	-	GO:0005515//protein binding;GO:0016831//carboxy-lyase activity;GO:0048037//cofactor binding	GO:0009064//glutamine family amino acid metabolic process;GO:0010038//response to metal ion	gi|462411604|gb|EMJ16653.1|/0/hypothetical protein PRUPE_ppa006398mg [Prunus persica]
ppa003269m	2053	14	37	1.05627	4.42515	2.06675	Up	1.02e-06	1.39e-05	K02183|1|2e-87|322|ath:AT5G57580|calmodulin	-	-	-	gi|462403656|gb|EMJ09213.1|/0/hypothetical protein PRUPE_ppa003269mg [Prunus persica]
ppa001167m	2673	51	134	2.95533	12.309	2.05832	Up	1.45e-20	6.53e-19	K10400|1|1e-06|53.9|pop:POPTR_927223|kinesin family member 15;K09291|2|1e-06|53.9|ath:AT1G79280|nucleoprotein TPR;K06638|4|2e-06|53.1|zma:100285392|mitotic spindle assembly checkpoint protein MAD1;K10405|5|4e-06|52.4|vcn:VOLCADRAFT_127417|kinesin family m	-	-	-	gi|462397205|gb|EMJ03004.1|/0/hypothetical protein PRUPE_ppa001167mg [Prunus persica]
ppa023406m	1602	16	42	1.54701	6.43728	2.05697	Up	2.07e-07	3.14e-06	-	-	GO:0016899//oxidoreductase activity, acting on the CH-OH group of donors, oxygen as acceptor	GO:0008152//metabolic process	gi|462404747|gb|EMJ10211.1|/0/hypothetical protein PRUPE_ppa023406mg [Prunus persica]
ppa012053m	864	37	97	6.63319	27.566	2.05511	Up	2.82e-15	9.46e-14	-	-	GO:0003824//catalytic activity	-	gi|462399424|gb|EMJ05092.1|/1.3287e-94/hypothetical protein PRUPE_ppa012053mg [Prunus persica]
ppa000865m	3108	20	52	0.996743	4.10807	2.04317	Up	8.65e-09	1.6e-07	K11498|1|2e-75|283|smo:SELMODRAFT_97410|centromeric protein E	GO:0015630//microtubule cytoskeleton	GO:0003774//motor activity;GO:0032559	GO:0007349//cellularization;GO:0007017//microtubule-based process;GO:0048229//gametophyte development	gi|462406135|gb|EMJ11599.1|/0/hypothetical protein PRUPE_ppa000865mg [Prunus persica]
ppa003003m	1842	15	39	1.26135	5.19865	2.04317	Up	6.33e-07	8.93e-06	-	-	-	-	gi|462406012|gb|EMJ11476.1|/0/hypothetical protein PRUPE_ppa003003mg [Prunus persica]
ppa013361m	612	25	65	6.32737	26.0782	2.04317	Up	1.22e-10	2.73e-09	K14484|1|2e-28|123|aly:ARALYDRAFT_892185|auxin-responsive protein IAA	GO:0043231//intracellular membrane-bounded organelle	GO:0005515//protein binding	GO:0009755//hormone-mediated signaling pathway	gi|462420340|gb|EMJ24603.1|/3.03482e-58/hypothetical protein PRUPE_ppa013361mg [Prunus persica]
ppa026987m	4482	10	26	0.345591	1.42435	2.04317	Up	4.88e-05	0.000473746	K05681|1|1e-55|217|cme:CMS467C|ATP-binding cassette, subfamily G (WHITE), member 2;K12843|3|2e-53|210|vvi:100248403|U4/U6 small nuclear ribonucleoprotein PRP3	GO:0044464//cell part	GO:0017111//nucleoside-triphosphatase activity;GO:0015604//organic phosphonate transmembrane transporter activity;GO:0032559	GO:0009207	gi|462412760|gb|EMJ17809.1|/0/hypothetical protein PRUPE_ppa026987mg [Prunus persica]
ppa022943m	1620	124	322	11.8561	48.8041	2.04138	Up	1.26e-46	1.43e-44	K00422|1|2e-102|371|vvi:100256583|polyphenol oxidase [EC:1.10.3.1]	GO:0044424//intracellular part	-	-	gi|462410548|gb|EMJ15882.1|/0/hypothetical protein PRUPE_ppa022943mg [Prunus persica]
ppa011329m	972	37	96	5.89617	24.2505	2.04016	Up	5.3e-15	1.76e-13	-	-	GO:0005488//binding	GO:0048827//phyllome development	gi|462401531|gb|EMJ07088.1|/1.40042e-74/hypothetical protein PRUPE_ppa011329mg [Prunus persica]
ppa008807m	1026	26	67	3.92519	16.034	2.0303	Up	7.6e-11	1.75e-09	K10251|1|9e-97|351|vvi:100259451|beta-keto reductase [EC:1.1.1.-]	-	GO:0016491//oxidoreductase activity	GO:0008152//metabolic process	gi|462419785|gb|EMJ24048.1|/7.64838e-175/hypothetical protein PRUPE_ppa008807mg [Prunus persica]
ppa010289m	1093	14	36	1.984	8.08719	2.02722	Up	1.94e-06	2.51e-05	-	GO:0043231//intracellular membrane-bounded organelle;GO:0016020//membrane	-	GO:0009250//glucan biosynthetic process	gi|470138761|ref|XP_004305123.1|/0/PREDICTED: uncharacterized protein LOC101311597 [Fragaria vesca subsp. vesca]
ppa004087m	1688	14	36	1.28467	5.23655	2.02722	Up	1.94e-06	2.51e-05	-	-	GO:0016491//oxidoreductase activity	-	gi|462407415|gb|EMJ12749.1|/0/hypothetical protein PRUPE_ppa004087mg [Prunus persica]
ppa004043m	1699	37	95	3.3732	13.7292	2.02506	Up	9.95e-15	3.21e-13	K13648|1|0.0|921|vvi:100264056|alpha-1,4-galacturonosyltransferase [EC:2.4.1.43]	GO:0043231//intracellular membrane-bounded organelle	GO:0008194//UDP-glycosyltransferase activity	GO:0045229//external encapsulating structure organization;GO:0010413//glucuronoxylan metabolic process	gi|462409769|gb|EMJ15103.1|/0/hypothetical protein PRUPE_ppa004043mg [Prunus persica]
ppa017621m	3561	22	56	0.956941	3.86128	2.01258	Up	3.35e-09	6.52e-08	K13420|1|2e-144|511|vvi:100253808|LRR receptor-like serine/threonine-protein kinase FLS2 [EC:2.7.11.1]	GO:0044464//cell part	GO:0004672//protein kinase activity;GO:0000166//nucleotide binding	GO:0009888//tissue development;GO:0009987//cellular process;GO:0008152//metabolic process;GO:0048229//gametophyte development	gi|462409932|gb|EMJ15266.1|/0/hypothetical protein PRUPE_ppa017621mg [Prunus persica]
ppa008563m	1311	11	28	1.29964	5.2441	2.01258	Up	2.99e-05	0.000306129	K09286|1|2e-36|151|ath:AT3G16770|EREBP-like factor	-	-	-	gi|462419586|gb|EMJ23849.1|/8.29435e-151/hypothetical protein PRUPE_ppa008563mg [Prunus persica]
ppa002577m	2015	13	33	0.999316	4.02119	2.00861	Up	5.96e-06	7.13e-05	K13416|1|5e-54|211|ath:AT4G33430|brassinosteroid insensitive 1-associated receptor kinase 1 [EC:2.7.10.1 2.7.11.1];K13418|4|7e-52|203|rcu:RCOM_0186340|somatic embryogenesis receptor kinase 1 [EC:2.7.10.1 2.7.11.1]	-	GO:0030246//carbohydrate binding;GO:0004713//protein tyrosine kinase activity;GO:0032559	GO:0006464//cellular protein modification process	gi|462407237|gb|EMJ12571.1|/0/hypothetical protein PRUPE_ppa002577mg [Prunus persica]
ppa011795m	944	13	33	2.13307	8.58336	2.00861	Up	5.96e-06	7.13e-05	K09286|1|2e-11|67.8|ath:AT1G78080|EREBP-like factor	-	-	GO:0050896//response to stimulus;GO:0050794//regulation of cellular process;GO:0010467//gene expression	gi|462420435|gb|EMJ24698.1|/4.05327e-79/hypothetical protein PRUPE_ppa011795mg [Prunus persica]
ppa006448m	1344	30	76	3.45745	13.8845	2.00569	Up	6.15e-12	1.53e-10	K09561|1|4e-06|51.2|vcn:VOLCADRAFT_67840|STIP1 homology and U-box containing protein 1 [EC:6.3.2.19]	-	-	-	gi|462395285|gb|EMJ01084.1|/0/hypothetical protein PRUPE_ppa006448mg [Prunus persica]
ppa020538m	1539	15	38	1.50969	6.06262	2.00569	Up	1.2e-06	1.6e-05	K03283|1|2e-174|610|rcu:RCOM_0464250|heat shock 70kDa protein 1/8	-	-	-	gi|462398890|gb|EMJ04558.1|/0/hypothetical protein PRUPE_ppa020538mg, partial [Prunus persica]
ppa006389m	1438	34	86	3.6623	14.6844	2.00346	Up	2.67e-13	7.5e-12	-	-	-	-	gi|462404919|gb|EMJ10383.1|/7.92039e-150/hypothetical protein PRUPE_ppa006389mg [Prunus persica]
ppa000411m	3605	34	86	1.46086	5.85745	2.00346	Up	2.67e-13	7.51e-12	K10400|1|1e-78|293|bdi:100844828|kinesin family member 15	-	-	-	gi|462410219|gb|EMJ15553.1|/0/hypothetical protein PRUPE_ppa000411mg [Prunus persica]
ppa019829m	666	17	43	3.95375	15.8529	2.00346	Up	2.43e-07	3.65e-06	K00224|1|2e-70|263|aly:ARALYDRAFT_658933|[EC:1.3.1.-];K13081|5|2e-34|144|vvi:100233112|leucoanthocyanidin reductase [EC:1.17.1.3]	-	GO:0003824//catalytic activity	GO:0008152//metabolic process	gi|462406370|gb|EMJ11834.1|/4.54723e-125/hypothetical protein PRUPE_ppa019829mg [Prunus persica]
ppa001461m	2469	17	43	1.0665	4.27625	2.00346	Up	2.43e-07	3.65e-06	K03013|1|1e-28|127|vvi:100258335|DNA-directed RNA polymerases I, II, and III subunit RPABC1;K13457|2|3e-27|122|osa:4342596|disease resistance protein RPM1	GO:0005576//extracellular region	GO:0000166//nucleotide binding	GO:0006950//response to stress	gi|462422207|gb|EMJ26470.1|/0/hypothetical protein PRUPE_ppa001461mg [Prunus persica]
ppa005058m	1601	25	63	2.41871	9.66194	1.99808	Up	4.3e-10	9.13e-09	K14548|1|2e-154|544|rcu:RCOM_0962120|U3 small nucleolar RNA-associated protein 4	-	GO:0016846//carbon-sulfur lyase activity	-	gi|462396413|gb|EMJ02212.1|/0/hypothetical protein PRUPE_ppa005058mg [Prunus persica]
ppa024287m	996	39	98	6.06512	24.1592	1.99396	Up	7.27e-15	2.38e-13	K10151|1|1e-78|291|pop:POPTR_804326|cyclin D2;K14505|2|2e-35|147|aly:ARALYDRAFT_912985|cyclin D3, plant	-	-	-	gi|462395429|gb|EMJ01228.1|/2.69157e-161/hypothetical protein PRUPE_ppa024287mg [Prunus persica]
ppa001656m	2355	12	30	0.789268	3.12785	1.98658	Up	1.84e-05	0.000196777	K05349|1|0.0|1174|rcu:RCOM_1347430|beta-glucosidase [EC:3.2.1.21]	GO:0005618//cell wall	GO:0015926//glucosidase activity	GO:0044238//primary metabolic process	gi|462396021|gb|EMJ01820.1|/0/hypothetical protein PRUPE_ppa001656mg [Prunus persica]
ppa011894m	982	59	146	9.30625	36.5054	1.97184	Up	4.23e-21	1.95e-19	-	-	-	-	gi|462401595|gb|EMJ07152.1|/8.90744e-93/hypothetical protein PRUPE_ppa011894mg [Prunus persica]
ppa023141m	1056	11	27	1.61348	6.27791	1.96011	Up	5.66e-05	0.000544202	K04733|1|2e-35|148|aly:ARALYDRAFT_916421|interleukin-1 receptor-associated kinase 4 [EC:2.7.11.1];K00924|4|2e-31|134|aly:ARALYDRAFT_313416|[EC:2.7.1.-]	-	-	-	gi|462417195|gb|EMJ21932.1|/0/hypothetical protein PRUPE_ppa023141mg, partial [Prunus persica]
ppa025450m	1566	11	27	1.08802	4.23338	1.96011	Up	5.66e-05	0.000544459	K01285|1|0.0|687|pop:POPTR_751613|lysosomal Pro-X carboxypeptidase [EC:3.4.16.2]	-	GO:0070011//peptidase activity, acting on L-amino acid peptides	GO:0019538//protein metabolic process	gi|462404322|gb|EMJ09879.1|/0/hypothetical protein PRUPE_ppa025450mg [Prunus persica]
ppa008643m	979	82	200	12.9737	50.1606	1.95096	Up	6.28e-28	3.93e-26	K01183|1|5e-50|196|ath:AT3G12500|chitinase [EC:3.2.1.14]	GO:0016020//membrane	GO:0004553//hydrolase activity, hydrolyzing O-glycosyl compounds	GO:0009699//phenylpropanoid biosynthetic process;GO:0006970//response to osmotic stress;GO:0006026	gi|462419622|gb|EMJ23885.1|/0/hypothetical protein PRUPE_ppa008643mg [Prunus persica]
ppa009439m	1304	114	278	13.5413	52.3459	1.95071	Up	3.64e-38	3.29e-36	K09422|1|2e-90|331|vvi:100232899|myb proto-oncogene protein, plant	-	-	-	gi|462415222|gb|EMJ19959.1|/3.34251e-144/hypothetical protein PRUPE_ppa009439mg [Prunus persica]
ppa013219m	675	35	85	8.03154	30.9194	1.94476	Up	1.06e-12	2.84e-11	-	GO:0005576//extracellular region	GO:0005102//receptor binding	GO:0010065;GO:0010087//phloem or xylem histogenesis	gi|462396634|gb|EMJ02433.1|/9.91727e-35/hypothetical protein PRUPE_ppa013219mg [Prunus persica]
ppa008337m	1011	14	34	2.14492	8.2574	1.94476	Up	6.88e-06	8.1e-05	K10151|1|1e-47|188|pop:POPTR_804326|cyclin D2;K14505|2|5e-35|146|ath:AT4G34160|cyclin D3, plant	GO:0043231//intracellular membrane-bounded organelle	-	GO:0009987//cellular process	gi|462419476|gb|EMJ23739.1|/3.3541e-175/hypothetical protein PRUPE_ppa008337mg [Prunus persica]
ppa004813m	1601	19	46	1.83822	7.05475	1.94029	Up	1.73e-07	2.66e-06	-	-	-	-	gi|462397508|gb|EMJ03176.1|/0/hypothetical protein PRUPE_ppa004813mg [Prunus persica]
ppa014306m	602	12	29	3.08759	11.8282	1.93767	Up	3.45e-05	0.000347921	-	-	-	-	gi|462400714|gb|EMJ06271.1|/2.05026e-19/hypothetical protein PRUPE_ppa014306mg [Prunus persica]
ppa016304m	1923	68	164	5.47727	20.9402	1.93474	Up	6.05e-23	3.05e-21	K15078|1|1e-93|342|vvi:100250139|structure-specific endonuclease subunit SLX1 [EC:3.6.1.-];K15271|2|5e-88|323|rcu:RCOM_1095670|ATP-dependent DNA helicase HFM1/MER3 [EC:3.6.4.12]	-	-	-	gi|462417529|gb|EMJ22266.1|/0/hypothetical protein PRUPE_ppa016304mg [Prunus persica]
ppa000498m	3384	34	82	1.55626	5.94975	1.93474	Up	3.17e-12	8.15e-11	K13420|1|3e-114|411|ath:AT5G46330|LRR receptor-like serine/threonine-protein kinase FLS2 [EC:2.7.11.1]	GO:0016020//membrane	GO:0004672//protein kinase activity	GO:0008152//metabolic process	gi|462422357|gb|EMJ26620.1|/0/hypothetical protein PRUPE_ppa000498mg [Prunus persica]
ppa012903m	567	17	41	4.64409	17.7548	1.93474	Up	8.51e-07	1.18e-05	K14488|1|5e-68|254|rcu:RCOM_1597250|SAUR family protein	-	-	GO:0009725//response to hormone stimulus	gi|462420613|gb|EMJ24876.1|/1.2514e-81/hypothetical protein PRUPE_ppa012903mg [Prunus persica]
ppa005285m	1407	71	171	7.81625	29.8413	1.93276	Up	7.98e-24	4.19e-22	K01179|1|6e-105|379|pop:POPTR_802297|endoglucanase [EC:3.2.1.4]	-	GO:0004553//hydrolase activity, hydrolyzing O-glycosyl compounds	GO:0009827//plant-type cell wall modification;GO:0003006//developmental process involved in reproduction;GO:0000272//polysaccharide catabolic process	gi|462404838|gb|EMJ10302.1|/0/hypothetical protein PRUPE_ppa005285mg [Prunus persica]
ppa010053m	1092	27	65	3.82979	14.6152	1.93214	Up	5.71e-10	1.21e-08	-	-	-	-	gi|462419125|gb|EMJ23388.1|/7.3901e-123/hypothetical protein PRUPE_ppa010053mg [Prunus persica]
ppa009438m	1346	67	160	7.71017	29.1871	1.92049	Up	3.27e-22	1.6e-20	-	-	-	-	gi|462407616|gb|EMJ12950.1|/2.24475e-175/hypothetical protein PRUPE_ppa009438mg [Prunus persica]
ppa011666m	828	49	117	9.16643	34.6953	1.92031	Up	1.18e-16	4.35e-15	-	-	-	-	gi|462405353|gb|EMJ10817.1|/1.27979e-99/hypothetical protein PRUPE_ppa011666mg [Prunus persica]
ppa006801m	1222	13	31	1.64781	6.22882	1.91841	Up	2.1e-05	0.000222836	-	-	-	-	gi|462404954|gb|EMJ10418.1|/0/hypothetical protein PRUPE_ppa006801mg [Prunus persica]
ppa009806m	850	24	57	4.37347	16.4654	1.91258	Up	8.27e-09	1.53e-07	-	-	-	-	gi|462419445|gb|EMJ23708.1|/2.43339e-109/hypothetical protein PRUPE_ppa009806mg [Prunus persica]
ppa004524m	1699	54	128	4.92306	18.4983	1.90977	Up	5.93e-18	2.33e-16	K14861|1|6e-20|97.4|gmx:100777901|nucleolar pre-ribosomal-associated protein 1	-	GO:0016787//hydrolase activity	-	gi|462397479|gb|EMJ03147.1|/0/hypothetical protein PRUPE_ppa004524mg [Prunus persica]
ppa000791m	3183	30	71	1.45989	5.47693	1.90751	Up	1.35e-10	3.01e-09	-	-	-	-	gi|462422315|gb|EMJ26578.1|/0/hypothetical protein PRUPE_ppa000791mg [Prunus persica]
ppa014060m	739	22	52	4.61119	17.2772	1.90566	Up	4.03e-08	6.84e-07	-	GO:0043231//intracellular membrane-bounded organelle	GO:0003676//nucleic acid binding;GO:0001071//nucleic acid binding transcription factor activity	GO:0009606//tropism;GO:0006351//transcription, DNA-dependent;GO:0003006//developmental process involved in reproduction;GO:0009639//response to red or far red light	gi|462396864|gb|EMJ02663.1|/9.94685e-42/hypothetical protein PRUPE_ppa014060mg [Prunus persica]
ppa008632m	1098	11	26	1.55176	5.81415	1.90566	Up	0.000106205	0.000945386	K15095|1|1e-107|388|pop:POPTR_644424|(+)-neomenthol dehydrogenase [EC:1.1.1.208]	-	GO:0003824//catalytic activity	GO:0008152//metabolic process	gi|462416936|gb|EMJ21673.1|/2.00983e-168/hypothetical protein PRUPE_ppa008632mg [Prunus persica]
ppa022630m	1497	14	33	1.44857	5.41262	1.90169	Up	1.28e-05	0.000142712	K03327|1|0.0|683|rcu:RCOM_1582850|multidrug resistance protein, MATE family	GO:0031090//organelle membrane	GO:0015291//secondary active transmembrane transporter activity	GO:0015893//drug transport;GO:0009698//phenylpropanoid metabolic process;GO:0009900;GO:0048229//gametophyte development	gi|462415993|gb|EMJ20730.1|/0/hypothetical protein PRUPE_ppa022630mg [Prunus persica]
ppa005210m	1618	42	99	4.02073	15.0235	1.90169	Up	3.75e-14	1.15e-12	K14489|1|2e-20|99.0|vvi:100263145|arabidopsis histidine kinase 2/3/4 (cytokinin receptor) [EC:2.7.13.3]	GO:0044464//cell part	GO:0043167//ion binding;GO:0008422//beta-glucosidase activity	GO:0044238//primary metabolic process	gi|462408248|gb|EMJ13582.1|/0/hypothetical protein PRUPE_ppa005210mg [Prunus persica]
ppa026163m	2343	14	33	0.925529	3.45825	1.90169	Up	1.28e-05	0.00014279	K10401|1|0.0|884|mtr:MTR_4g112350|kinesin family member 18/19	GO:0015630//microtubule cytoskeleton	GO:0003774//motor activity;GO:0032559	GO:0007017//microtubule-based process	gi|462405880|gb|EMJ11344.1|/0/hypothetical protein PRUPE_ppa026163mg [Prunus persica]
ppa010253m	1021	37	87	5.6132	20.9223	1.89814	Up	1.38e-12	3.66e-11	K06883|1|6e-56|216|ath:AT5G54840|;K07890|4|5e-12|70.1|osa:4338469|Ras-related protein Rab-21	GO:0044463	-	-	gi|462411995|gb|EMJ17044.1|/4.37341e-114/hypothetical protein PRUPE_ppa010253mg [Prunus persica]
ppa000618m	3210	111	261	5.35614	19.9641	1.89814	Up	1.15e-34	9.27e-33	K10999|1|0.0|1772|gmx:100815436|cellulose synthase A [EC:2.4.1.12]	GO:0031224//intrinsic to membrane	GO:0016759//cellulose synthase activity;GO:0046914//transition metal ion binding	GO:0045229//external encapsulating structure organization;GO:0009250//glucan biosynthetic process	gi|462400201|gb|EMJ05869.1|/0/hypothetical protein PRUPE_ppa000618mg [Prunus persica]
ppa024725m	2955	109	256	5.71351	21.2715	1.89647	Up	5.39e-34	4.15e-32	K10999|1|0.0|1679|vvi:100261696|cellulose synthase A [EC:2.4.1.12]	GO:0031224//intrinsic to membrane	GO:0016759//cellulose synthase activity	GO:0045229//external encapsulating structure organization;GO:0009250//glucan biosynthetic process	gi|462410311|gb|EMJ15645.1|/0/hypothetical protein PRUPE_ppa024725mg [Prunus persica]
ppa004639m	1713	23	54	2.07972	7.74019	1.89598	Up	2.47e-08	4.34e-07	K00517|1|3e-108|390|osa:4348172|[EC:1.14.-.-];K05280|3|3e-90|330|osa:4348304|flavonoid 3'-monooxygenase [EC:1.14.13.21]	-	GO:0016491//oxidoreductase activity;GO:0005506//iron ion binding	GO:0008152//metabolic process	gi|462419058|gb|EMJ23321.1|/0/hypothetical protein PRUPE_ppa004639mg [Prunus persica]
ppa023678m	549	216	507	60.9419	226.752	1.89561	Up	1.41e-65	2.47e-63	-	-	-	-	gi|462423529|gb|EMJ27792.1|/3.5584e-86/hypothetical protein PRUPE_ppa023678mg, partial [Prunus persica]
ppa002849m	1887	32	75	2.62671	9.75899	1.89347	Up	5.14e-11	1.21e-09	K15692|1|1e-06|53.1|smo:SELMODRAFT_67002|E3 ubiquitin-protein ligase RNF13 [EC:6.3.2.19];K09597|2|2e-06|52.8|ppp:PHYPADRAFT_110887|signal peptide peptidase-like 2B [EC:3.4.23.-]	GO:0043234//protein complex;GO:0044431//Golgi apparatus part;GO:0016021//integral to membrane;GO:0031410//cytoplasmic vesicle	GO:0046872//metal ion binding	GO:0006605//protein targeting	gi|462408675|gb|EMJ14009.1|/0/hypothetical protein PRUPE_ppa002849mg [Prunus persica]
ppa003992m	1634	98	229	9.28984	34.4111	1.88915	Up	1.98e-30	1.37e-28	-	-	-	-	gi|462404108|gb|EMJ09665.1|/0/hypothetical protein PRUPE_ppa003992mg [Prunus persica]
ppa004516m	1518	96	224	9.79566	36.2319	1.88705	Up	9.31e-30	6.35e-28	-	-	-	-	gi|462397477|gb|EMJ03145.1|/0/hypothetical protein PRUPE_ppa004516mg [Prunus persica]
ppa026831m	1083	15	35	2.14534	7.93515	1.88705	Up	7.81e-06	9.11e-05	K13424|1|2e-24|111|pop:POPTR_577093|WRKY transcription factor 33	-	-	-	gi|462413971|gb|EMJ19020.1|/2.2621e-148/hypothetical protein PRUPE_ppa026831mg [Prunus persica]
ppa007658m	1217	30	70	3.81826	14.1229	1.88705	Up	2.47e-10	5.4e-09	K13258|1|2e-69|261|gmx:547489|2-hydroxyisoflavanone dehydratase [EC:4.2.1.105];K14493|2|1e-32|139|ath:AT5G27320|gibberellin receptor GID1 [EC:3.-.-.-]	-	-	-	gi|462396737|gb|EMJ02536.1|/0/hypothetical protein PRUPE_ppa007658mg [Prunus persica]
ppa005662m	1761	100	233	8.79579	32.4872	1.88498	Up	7.66e-31	5.37e-29	K15015|1|6e-18|90.9|bdi:100822506|solute carrier family 32 (vesicular inhibitory amino acid transporter)	GO:0031224//intrinsic to membrane	GO:0005275//amine transmembrane transporter activity	GO:0009628//response to abiotic stimulus;GO:0006865//amino acid transport	gi|462411523|gb|EMJ16572.1|/0/hypothetical protein PRUPE_ppa005662mg [Prunus persica]
ppa016999m	1266	19	44	2.32463	8.53364	1.87616	Up	5.9e-07	8.36e-06	K08900|1|2e-111|400|pop:POPTR_563200|mitochondrial chaperone BCS1;K13120|4|2e-84|311|vvi:100263357|protein FAM32A	-	GO:0017111//nucleoside-triphosphatase activity;GO:0000166//nucleotide binding	-	gi|462400079|gb|EMJ05747.1|/0/hypothetical protein PRUPE_ppa016999mg, partial [Prunus persica]
ppa010059m	870	13	30	2.31451	8.46676	1.87111	Up	3.9e-05	0.000390365	K05283|1|4e-13|73.6|aly:ARALYDRAFT_354960|phosphatidylinositol glycan, class W [EC:2.3.-.-];K11982|2|5e-11|66.6|sbi:SORBI_03g011120|E3 ubiquitin-protein ligase RNF115/126 [EC:6.3.2.19];K15692|3|9e-10|62.4|gmx:100793048|E3 ubiquitin-protein ligase RNF13 [E	-	GO:0046872//metal ion binding	-	gi|462411971|gb|EMJ17020.1|/3.92752e-102/hypothetical protein PRUPE_ppa010059mg [Prunus persica]
ppa007892m	1198	51	117	6.59398	23.9797	1.86259	Up	4.99e-16	1.76e-14	K09286|1|5e-53|206|gmx:100800788|EREBP-like factor	-	-	-	gi|462405049|gb|EMJ10513.1|/1.33919e-144/hypothetical protein PRUPE_ppa007892mg [Prunus persica]
ppa002566m	1977	14	32	1.09687	3.97428	1.8573	Up	2.37e-05	0.000247975	K13418|1|8e-59|226|pop:POPTR_913861|somatic embryogenesis receptor kinase 1 [EC:2.7.10.1 2.7.11.1];K13416|4|9e-58|223|ath:AT4G33430|brassinosteroid insensitive 1-associated receptor kinase 1 [EC:2.7.10.1 2.7.11.1]	GO:0016020//membrane	GO:0016491//oxidoreductase activity;GO:0016301//kinase activity;GO:0032559	GO:0006464//cellular protein modification process;GO:0007167//enzyme linked receptor protein signaling pathway	gi|462399764|gb|EMJ05432.1|/0/hypothetical protein PRUPE_ppa002566mg [Prunus persica]
ppa011717m	846	14	32	2.56326	9.28742	1.8573	Up	2.37e-05	0.000248103	-	-	-	-	gi|462401577|gb|EMJ07134.1|/8.74148e-51/hypothetical protein PRUPE_ppa011717mg [Prunus persica]
ppa019841m	1263	21	48	2.57543	9.33154	1.8573	Up	2.21e-07	3.34e-06	-	GO:0043231//intracellular membrane-bounded organelle	GO:0003677//DNA binding	GO:0009725//response to hormone stimulus;GO:0010073//meristem maintenance;GO:0006351//transcription, DNA-dependent;GO:0003006//developmental process involved in reproduction;GO:0008283//cell proliferation	gi|462408641|gb|EMJ13975.1|/0/hypothetical protein PRUPE_ppa019841mg [Prunus persica]
ppa009368m	1057	18	41	2.63774	9.52411	1.85228	Up	1.77e-06	2.3e-05	-	-	-	-	gi|462405154|gb|EMJ10618.1|/4.55722e-130/hypothetical protein PRUPE_ppa009368mg [Prunus persica]
ppa010678m	1056	153	348	22.442	80.9153	1.85021	Up	4.15e-44	4.47e-42	-	-	-	-	gi|462398030|gb|EMJ03698.1|/3.22254e-59/hypothetical protein PRUPE_ppa010678mg [Prunus persica]
ppa004988m	1715	186	421	16.799	60.2745	1.84317	Up	1.02e-52	1.35e-50	K09843|1|5e-65|247|ath:AT2G29090|(+)-abscisic acid 8'-hydroxylase [EC:1.14.13.93]	-	GO:0016709//oxidoreductase activity, acting on paired donors, with incorporation or reduction of molecular oxygen, NAD(P)H as one donor, and incorporation of one atom of oxygen;GO:0005506//iron ion binding	GO:0008152//metabolic process	gi|462419678|gb|EMJ23941.1|/0/hypothetical protein PRUPE_ppa004988mg [Prunus persica]
ppa014599m	1620	19	43	1.81666	6.51732	1.84299	Up	1.08e-06	1.46e-05	K14491|1|4e-18|91.3|rcu:RCOM_0922020|two-component response regulator ARR-B family	-	GO:0003677//DNA binding	GO:0006355//regulation of transcription, DNA-dependent	gi|462418046|gb|EMJ22551.1|/0/hypothetical protein PRUPE_ppa014599mg [Prunus persica]
ppa013273m	832	127	287	23.6437	84.6981	1.84088	Up	1.98e-36	1.71e-34	-	-	-	-	gi|462415050|gb|EMJ19787.1|/9.30013e-50/hypothetical protein PRUPE_ppa013273mg [Prunus persica]
ppa003825m	1641	20	45	1.8878	6.73317	1.83458	Up	6.6e-07	9.27e-06	K14431|1|0.0|650|vvi:100262335|transcription factor TGA	GO:0043231//intracellular membrane-bounded organelle	GO:0003677//DNA binding;GO:0001071//nucleic acid binding transcription factor activity;GO:0005515//protein binding	GO:0006351//transcription, DNA-dependent	gi|462400099|gb|EMJ05767.1|/0/hypothetical protein PRUPE_ppa003825mg [Prunus persica]
ppa003971m	1614	32	72	3.07101	10.9533	1.83458	Up	3.1e-10	6.66e-09	K13508|1|3e-160|563|mtr:MTR_5g061520|glycerol-3-phosphate acyltransferase [EC:2.3.1.15]	-	GO:0016747//transferase activity, transferring acyl groups other than amino-acyl groups	-	gi|462419257|gb|EMJ23520.1|/0/hypothetical protein PRUPE_ppa003971mg [Prunus persica]
ppa003639m	1683	57	128	5.24596	18.6742	1.83176	Up	5.03e-17	1.9e-15	K01051|1|0.0|832|gmx:100800971|pectinesterase [EC:3.1.1.11]	GO:0005618//cell wall	GO:0030234//enzyme regulator activity;GO:0004091//carboxylesterase activity	GO:0071555//cell wall organization	gi|462395170|gb|EMJ00969.1|/0/hypothetical protein PRUPE_ppa003639mg [Prunus persica]
ppa009979m	811	116	260	22.155	78.7169	1.82904	Up	7.09e-33	5.26e-31	K10249|1|2e-17|87.8|ota:Ot09g02550|elongation of very long chain fatty acids protein 4;K10244|3|1e-15|82.0|ppp:PHYPADRAFT_195959|elongation of very long chain fatty acids protein 5 [EC:2.3.1.-]	-	-	-	gi|462419837|gb|EMJ24100.1|/2.53432e-137/hypothetical protein PRUPE_ppa009979mg [Prunus persica]
ppa004611m	1503	75	168	7.72924	27.4452	1.82815	Up	8.37e-22	3.99e-20	K09273|1|6e-50|196|ppp:PHYPADRAFT_210318|upstream-binding transcription factor;K10802|2|2e-08|59.3|vcn:VOLCADRAFT_72419|high mobility group protein B1;K09272|3|1e-07|56.6|vvi:100249277|structure-specific recognition protein 1	-	-	-	gi|462405668|gb|EMJ11132.1|/2.98025e-163/hypothetical protein PRUPE_ppa004611mg [Prunus persica]
ppa003761m	2084	21	47	1.56083	5.53752	1.82693	Up	4.03e-07	5.9e-06	K04733|1|4e-74|277|ath:AT5G38990|interleukin-1 receptor-associated kinase 4 [EC:2.7.11.1]	-	-	-	gi|462411672|gb|EMJ16721.1|/0/hypothetical protein PRUPE_ppa003761mg [Prunus persica]
ppa004653m	1579	38	85	3.72766	13.2176	1.82612	Up	9.29e-12	2.28e-10	K01179|1|9e-154|541|vvi:100260645|endoglucanase [EC:3.2.1.4]	-	GO:0004553//hydrolase activity, hydrolyzing O-glycosyl compounds	GO:0003006//developmental process involved in reproduction;GO:0009251//glucan catabolic process	gi|1657374|emb|CAA65597.1|/0/endo-beta-1,4-glucanase [Prunus persica]
ppa015954m	726	13	29	2.77358	9.80792	1.8222	Up	7.18e-05	0.000669824	K09422|1|5e-88|322|vvi:100260318|myb proto-oncogene protein, plant	GO:0043231//intracellular membrane-bounded organelle	GO:0001071//nucleic acid binding transcription factor activity	GO:0009725//response to hormone stimulus;GO:0006351//transcription, DNA-dependent;GO:0009743//response to carbohydrate stimulus;GO:0010038//response to metal ion	gi|462401905|gb|EMJ07462.1|/1.0109e-131/hypothetical protein PRUPE_ppa015954mg, partial [Prunus persica]
ppa019852m	573	22	49	5.94706	20.997	1.81993	Up	2.46e-07	3.69e-06	-	GO:0043231//intracellular membrane-bounded organelle	GO:0003677//DNA binding;GO:0001071//nucleic acid binding transcription factor activity	GO:0006351//transcription, DNA-dependent	gi|462406506|gb|EMJ11970.1|/7.37614e-93/hypothetical protein PRUPE_ppa019852mg [Prunus persica]
ppa009168m	915	53	118	8.972	31.6648	1.81938	Up	1.12e-15	3.88e-14	-	GO:0044464//cell part	-	-	gi|462420115|gb|EMJ24378.1|/2.53062e-155/hypothetical protein PRUPE_ppa009168mg [Prunus persica]
ppa007511m	1266	18	40	2.20228	7.75785	1.81666	Up	3.23e-06	4.07e-05	K05279|1|0.0|672|rcu:RCOM_0596300|flavonol 3-O-methyltransferase [EC:2.1.1.76];K13066|3|0.0|637|pop:POPTR_824484|caffeic acid 3-O-methyltransferase [EC:2.1.1.68]	-	GO:0005515//protein binding;GO:0008171//O-methyltransferase activity	GO:0006730//one-carbon metabolic process;GO:0009699//phenylpropanoid biosynthetic process	gi|462414629|gb|EMJ19366.1|/0/hypothetical protein PRUPE_ppa007511mg [Prunus persica]
ppa006897m	1282	1979	4390	239.107	840.798	1.8141	Up	0	0	K00514|1|3e-44|177|rcu:RCOM_1428040|zeta-carotene desaturase [EC:1.3.5.6];K01206|2|3e-36|150|ath:AT1G67830|alpha-L-fucosidase [EC:3.2.1.51]	GO:0031410//cytoplasmic vesicle	GO:0016787//hydrolase activity	GO:0044238//primary metabolic process	gi|462404961|gb|EMJ10425.1|/0/hypothetical protein PRUPE_ppa006897mg [Prunus persica]
ppa002516m	1999	14	31	1.0848	3.80771	1.8115	Up	4.34e-05	0.000426619	K13430|1|8e-64|243|zma:100283091|serine/threonine-protein kinase PBS1 [EC:2.7.11.1];K04733|5|6e-62|237|smo:SELMODRAFT_159261|interleukin-1 receptor-associated kinase 4 [EC:2.7.11.1]	-	GO:0004672//protein kinase activity;GO:0000166//nucleotide binding	-	gi|462407234|gb|EMJ12568.1|/0/hypothetical protein PRUPE_ppa002516mg [Prunus persica]
ppa024471m	954	19	42	3.08489	10.8098	1.80904	Up	1.97e-06	2.54e-05	-	-	-	-	gi|462399656|gb|EMJ05324.1|/1.93041e-145/hypothetical protein PRUPE_ppa024471mg, partial [Prunus persica]
ppa007720m	1113	43	95	5.98422	20.9577	1.80825	Up	8.2e-13	2.22e-11	-	-	GO:0030246//carbohydrate binding	-	gi|462407355|gb|EMJ12689.1|/0/hypothetical protein PRUPE_ppa007720mg [Prunus persica]
ppa018981m	2769	20	44	1.11877	3.90162	1.80216	Up	1.2e-06	1.6e-05	K10406|1|0.0|1174|pop:POPTR_569144|kinesin family member C2/C3	GO:0015630//microtubule cytoskeleton	GO:0003774//motor activity;GO:0032559	GO:0007017//microtubule-based process	gi|462408590|gb|EMJ13924.1|/0/hypothetical protein PRUPE_ppa018981mg [Prunus persica]
ppa008294m	1366	15	33	1.70088	5.93169	1.80216	Up	2.63e-05	0.000271819	K00750|1|3e-15|81.3|rcu:RCOM_1590700|glycogenin glucosyltransferase [EC:2.4.1.186]	-	GO:0016757//transferase activity, transferring glycosyl groups	GO:0005975//carbohydrate metabolic process;GO:0006950//response to stress	gi|462401144|gb|EMJ06701.1|/0/hypothetical protein PRUPE_ppa008294mg [Prunus persica]
ppa012383m	605	15	33	3.84034	13.3929	1.80216	Up	2.63e-05	0.000271957	-	-	-	-	gi|462401656|gb|EMJ07213.1|/1.78901e-71/hypothetical protein PRUPE_ppa012383mg [Prunus persica]
ppa002452m	2174	16	35	1.13997	3.95297	1.79394	Up	1.59e-05	0.000173937	K10576|1|1e-78|292|vvi:100250088|ubiquitin-conjugating enzyme E2 H [EC:6.3.2.19];K13418|2|2e-68|259|pop:POPTR_913861|somatic embryogenesis receptor kinase 1 [EC:2.7.10.1 2.7.11.1]	GO:0043231//intracellular membrane-bounded organelle;GO:0031224//intrinsic to membrane	GO:0004672//protein kinase activity;GO:0032559	GO:0006464//cellular protein modification process;GO:0007167//enzyme linked receptor protein signaling pathway	gi|462422081|gb|EMJ26344.1|/0/hypothetical protein PRUPE_ppa002452mg [Prunus persica]
ppa026099m	2232	16	35	1.11035	3.85025	1.79394	Up	1.59e-05	0.000173844	K10999|1|3e-118|424|vvi:100248512|cellulose synthase A [EC:2.4.1.12]	GO:0016020//membrane	GO:0016757//transferase activity, transferring glycosyl groups	GO:0009987//cellular process	gi|462413975|gb|EMJ19024.1|/0/hypothetical protein PRUPE_ppa026099mg [Prunus persica]
ppa013711m	1277	16	35	1.94072	6.72965	1.79394	Up	1.59e-05	0.00017375	-	-	-	-	gi|462398317|gb|EMJ03985.1|/3.34351e-40/hypothetical protein PRUPE_ppa013711mg [Prunus persica]
ppa005234m	1431	33	72	3.57198	12.354	1.79019	Up	6.17e-10	1.3e-08	K09843|1|0.0|710|vvi:100245540|(+)-abscisic acid 8'-hydroxylase [EC:1.14.13.93]	-	GO:0016491//oxidoreductase activity;GO:0005506//iron ion binding	GO:0008152//metabolic process	gi|462419864|gb|EMJ24127.1|/0/hypothetical protein PRUPE_ppa005234mg [Prunus persica]
ppa009614m	1194	50	109	6.48634	22.4149	1.78898	Up	2.75e-14	8.53e-13	K09338|1|2e-60|231|ath:AT4G37790|homeobox-leucine zipper protein	-	-	-	gi|462401321|gb|EMJ06878.1|/1.02733e-112/hypothetical protein PRUPE_ppa009614mg [Prunus persica]
ppa015013m	1743	28	61	2.48826	8.59306	1.78804	Up	1.28e-08	2.33e-07	-	-	-	-	gi|462412290|gb|EMJ17339.1|/0/hypothetical protein PRUPE_ppa015013mg [Prunus persica]
ppa004132m	1751	656	1428	58.0299	200.243	1.78688	Up	6.86e-167	3.99e-164	K08150|1|3e-53|208|vvi:100268023|MFS transporter, SP family, solute carrier family 2 (myo-inositol transporter), member 13	GO:0031224//intrinsic to membrane	GO:0016628//oxidoreductase activity, acting on the CH-CH group of donors, NAD or NADP as acceptor;GO:0005356	GO:0008152//metabolic process;GO:0071702	gi|462418750|gb|EMJ23013.1|/0/hypothetical protein PRUPE_ppa004132mg [Prunus persica]
ppa007415m	1695	40	87	3.65531	12.6027	1.78567	Up	1.13e-11	2.77e-10	-	-	-	-	gi|462405003|gb|EMJ10467.1|/5.51511e-177/hypothetical protein PRUPE_ppa007415mg [Prunus persica]
ppa005626m	1491	88	191	9.14196	31.4537	1.78265	Up	9.17e-24	4.81e-22	K07374|1|0.0|857|vvi:100247366|tubulin alpha	GO:0032991//macromolecular complex;GO:0015630//microtubule cytoskeleton	GO:0017111//nucleoside-triphosphatase activity;GO:0032561//guanyl ribonucleotide binding	GO:0043623//cellular protein complex assembly;GO:0009207;GO:0007017//microtubule-based process	gi|470137096|ref|XP_004304311.1|/0/PREDICTED: tubulin alpha chain-like [Fragaria vesca subsp. vesca]
ppa018536m	675	47	102	10.7852	37.1032	1.78249	Up	2.1e-13	5.98e-12	-	-	-	-	gi|462406793|gb|EMJ12257.1|/3.47954e-112/hypothetical protein PRUPE_ppa018536mg [Prunus persica]
ppa000895m	2907	153	332	8.15231	28.042	1.78231	Up	4.5e-40	4.4e-38	K00924|1|1e-169|595|ath:AT1G28440|[EC:2.7.1.-];K08286|3|2e-161|568|ath:AT4G28490|protein-serine/threonine kinase [EC:2.7.11.-]	GO:0044462;GO:0016020//membrane	GO:0004672//protein kinase activity;GO:0004871//signal transducer activity;GO:0016491//oxidoreductase activity;GO:0000166//nucleotide binding	GO:0006468//protein phosphorylation;GO:0032501//multicellular organismal process;GO:0006950//response to stress	gi|462395105|gb|EMJ00904.1|/0/hypothetical protein PRUPE_ppa000895mg [Prunus persica]
ppa011097m	784	53	115	10.4711	36.0161	1.78222	Up	6.42e-15	2.11e-13	K09286|1|6e-15|79.3|ath:AT1G43160|EREBP-like factor	-	-	-	gi|462420875|gb|EMJ25138.1|/8.63751e-103/hypothetical protein PRUPE_ppa011097mg [Prunus persica]
ppa000925m	2893	18	39	0.963737	3.31003	1.78013	Up	5.85e-06	7.02e-05	K11498|1|1e-68|260|pop:POPTR_831806|centromeric protein E	GO:0015630//microtubule cytoskeleton	GO:0003774//motor activity;GO:0032559	GO:0033206//cytokinesis after meiosis;GO:0000226//microtubule cytoskeleton organization;GO:0007349//cellularization;GO:0048229//gametophyte development	gi|462398760|gb|EMJ04428.1|/0/hypothetical protein PRUPE_ppa000925mg [Prunus persica]
ppa026463m	552	19	41	5.33149	18.2373	1.77428	Up	3.55e-06	4.43e-05	-	-	-	-	gi|462421569|gb|EMJ25832.1|/1.43374e-50/hypothetical protein PRUPE_ppa026463mg, partial [Prunus persica]
ppa011263m	924	593	1278	99.407	339.605	1.77244	Up	7.21e-148	3.76e-145	-	GO:0005576//extracellular region	GO:0046914//transition metal ion binding;GO:0004871//signal transducer activity;GO:0003824//catalytic activity;GO:0016209//antioxidant activity	GO:0008152//metabolic process	gi|462401521|gb|EMJ07078.1|/1.13153e-110/hypothetical protein PRUPE_ppa011263mg [Prunus persica]
ppa003852m	1714	33	71	2.9822	10.171	1.77001	Up	1.1e-09	2.25e-08	K01051|1|2e-120|431|ath:AT4G33220|pectinesterase [EC:3.1.1.11]	GO:0005618//cell wall	GO:0030234//enzyme regulator activity;GO:0004091//carboxylesterase activity	GO:0071555//cell wall organization	gi|462400096|gb|EMJ05764.1|/0/hypothetical protein PRUPE_ppa003852mg [Prunus persica]
ppa013265m	553	20	43	5.60195	19.0923	1.76899	Up	2.16e-06	2.78e-05	-	GO:0016020//membrane	-	-	gi|462403128|gb|EMJ08685.1|/1.53182e-52/hypothetical protein PRUPE_ppa013265mg [Prunus persica]
ppa013174m	610	27	58	6.85596	23.3461	1.76775	Up	3.77e-08	6.41e-07	K11253|1|5e-60|228|mtr:MTR_1g105310|histone H3	GO:0000785//chromatin;GO:0009536//plastid	GO:0003676//nucleic acid binding	GO:0034728//nucleosome organization	gi|357502337|ref|XP_003621457.1|/4.18433e-60/Histone H3 [Medicago truncatula]
ppa010479m	948	48	103	7.84273	26.6774	1.76619	Up	2.31e-13	6.53e-12	-	-	-	GO:0006950//response to stress	gi|462412015|gb|EMJ17064.1|/1.20428e-139/hypothetical protein PRUPE_ppa010479mg [Prunus persica]
ppa012380m	1003	36	77	5.5595	18.8497	1.76152	Up	2.54e-10	5.53e-09	K08234|1|3e-07|54.3|cre:CHLREDRAFT_143257|glyoxylase I family protein	-	GO:0003824//catalytic activity	-	gi|462411222|gb|EMJ16271.1|/4.74424e-81/hypothetical protein PRUPE_ppa012380mg [Prunus persica]
ppa012875m	511	44	94	13.3372	45.1671	1.75981	Up	2.87e-12	7.44e-11	K00514|1|2e-19|93.2|rcu:RCOM_1428040|zeta-carotene desaturase [EC:1.3.5.6];K01206|2|4e-13|72.0|ath:AT1G67830|alpha-L-fucosidase [EC:3.2.1.51]	-	GO:0016787//hydrolase activity	-	gi|462404961|gb|EMJ10425.1|/8.7803e-91/hypothetical protein PRUPE_ppa006897mg [Prunus persica]
ppa007630m	1292	74	158	8.87163	30.0269	1.75898	Up	1.39e-19	5.99e-18	-	-	-	-	gi|462407348|gb|EMJ12682.1|/0/hypothetical protein PRUPE_ppa007630mg [Prunus persica]
ppa007594m	1095	86	183	12.1652	41.0348	1.75409	Up	2.38e-22	1.18e-20	K09422|1|8e-73|272|vvi:100251652|myb proto-oncogene protein, plant	GO:0043231//intracellular membrane-bounded organelle	GO:0003676//nucleic acid binding	GO:0044249//cellular biosynthetic process	gi|462419026|gb|EMJ23289.1|/0/hypothetical protein PRUPE_ppa007594mg [Prunus persica]
ppa012858m	873	16	34	2.83883	9.56269	1.75212	Up	2.88e-05	0.000295548	-	-	-	-	gi|462405468|gb|EMJ10932.1|/9.43528e-72/hypothetical protein PRUPE_ppa012858mg [Prunus persica]
ppa013096m	617	16	34	4.0167	13.5304	1.75212	Up	2.88e-05	0.000295697	-	-	-	-	gi|462411283|gb|EMJ16332.1|/2.368e-74/hypothetical protein PRUPE_ppa013096mg [Prunus persica]
ppa014775m	1284	116	245	13.9935	46.8507	1.74331	Up	3.96e-29	2.63e-27	K13420|1|6e-20|97.1|sbi:SORBI_06g028760|LRR receptor-like serine/threonine-protein kinase FLS2 [EC:2.7.11.1]	-	-	-	gi|462396895|gb|EMJ02694.1|/0/hypothetical protein PRUPE_ppa014775mg [Prunus persica]
ppa008892m	1089	45	95	6.40057	21.4196	1.74266	Up	3.13e-12	8.06e-11	K00924|1|1e-155|547|ath:AT1G20930|[EC:2.7.1.-];K07760|4|2e-117|420|ath:AT3G54180|cyclin-dependent kinase [EC:2.7.11.22];K02206|5|8e-97|352|zma:542270|cyclin-dependent kinase 2 [EC:2.7.11.22]	-	GO:0004674//protein serine/threonine kinase activity;GO:0032559	GO:0006464//cellular protein modification process	gi|462405113|gb|EMJ10577.1|/0/hypothetical protein PRUPE_ppa008892mg [Prunus persica]
ppa007779m	1082	37	78	5.29674	17.7004	1.7406	Up	2.77e-10	6e-09	K14709|1|1e-115|414|vvi:100255284|solute carrier family 39 (zinc transporter), member 1/2/3	GO:0016020//membrane	GO:0046873//metal ion transmembrane transporter activity	GO:0006829//zinc ion transport	gi|462411757|gb|EMJ16806.1|/2.66077e-149/hypothetical protein PRUPE_ppa007779mg [Prunus persica]
ppa001803m	2292	28	59	1.89225	6.32052	1.73994	Up	4.1e-08	6.95e-07	K11654|1|2e-125|448|bdi:100822641|SWI/SNF-related matrix-associated actin-dependent regulator of chromatin subfamily A member 5 [EC:3.6.4.-]	GO:0000785//chromatin	GO:0003676//nucleic acid binding;GO:0032559;GO:0003678//DNA helicase activity	GO:0032196//transposition;GO:0009292//genetic transfer;GO:0031062//positive regulation of histone methylation;GO:0006342//chromatin silencing;GO:0009207;GO:0051052;GO:0035067//negative regulation of histone acetylation	gi|462400173|gb|EMJ05841.1|/0/hypothetical protein PRUPE_ppa001803mg [Prunus persica]
ppa001672m	2349	19	40	1.25287	4.18112	1.73866	Up	6.38e-06	7.58e-05	K00558|1|0.0|984|gmx:100799480|DNA (cytosine-5-)-methyltransferase [EC:2.1.1.37]	-	GO:0016740//transferase activity	GO:0009987//cellular process	gi|462403714|gb|EMJ09271.1|/0/hypothetical protein PRUPE_ppa001672mg [Prunus persica]
ppa010186m	957	19	40	3.07522	10.2627	1.73866	Up	6.38e-06	7.58e-05	K09286|1|6e-44|176|ath:AT4G17500|EREBP-like factor;K14517|4|3e-37|153|ath:AT5G47220|ethylene-responsive transcription factor 2	-	-	-	gi|462415295|gb|EMJ20032.1|/8.72573e-122/hypothetical protein PRUPE_ppa010186mg [Prunus persica]
ppa000641m	3263	122	256	5.79131	19.2636	1.73392	Up	3.86e-30	2.67e-28	K10999|1|0.0|1821|vvi:100241197|cellulose synthase A [EC:2.4.1.12]	GO:0031224//intrinsic to membrane	GO:0016759//cellulose synthase activity;GO:0046914//transition metal ion binding	GO:0045229//external encapsulating structure organization;GO:0009250//glucan biosynthetic process	gi|462395079|gb|EMJ00878.1|/0/hypothetical protein PRUPE_ppa000641mg [Prunus persica]
ppa012631m	1006	21	44	3.23337	10.7392	1.73177	Up	2.35e-06	3e-05	K09510|1|4e-13|73.9|ota:Ot12g00420|DnaJ homolog subfamily B member 4;K09517|2|6e-13|73.2|olu:OSTLU_38754|DnaJ homolog subfamily B member 11;K09506|3|2e-12|71.2|smo:SELMODRAFT_110523|DnaJ homolog subfamily A member 5	-	GO:0005515//protein binding	GO:0044267//cellular protein metabolic process;GO:0050896//response to stimulus	gi|462401696|gb|EMJ07253.1|/3.29357e-90/hypothetical protein PRUPE_ppa012631mg [Prunus persica]
ppa1027166m	2343	1425	2985	94.2056	312.815	1.73142	Up	0	0	K11262|1|2e-11|69.7|aly:ARALYDRAFT_473714|acetyl-CoA carboxylase / biotin carboxylase [EC:6.4.1.2 6.3.4.14]	GO:0005576//extracellular region	GO:0005515//protein binding;GO:0004175//endopeptidase activity	GO:0019538//protein metabolic process;GO:0044092//negative regulation of molecular function	gi|462416323|gb|EMJ21060.1|/0/hypothetical protein PRUPE_ppa1027166mg [Prunus persica]
ppa008505m	1011	22	46	3.37059	11.1718	1.72879	Up	1.43e-06	1.88e-05	K10808|1|5e-177|618|rcu:RCOM_1677000|ribonucleoside-diphosphate reductase subunit M2 [EC:1.17.4.1]	GO:0044424//intracellular part	GO:0046872//metal ion binding;GO:0016728	GO:0006259//DNA metabolic process;GO:0032501//multicellular organismal process;GO:0007049//cell cycle;GO:0008219//cell death;GO:0009132//nucleoside diphosphate metabolic process	gi|462411814|gb|EMJ16863.1|/0/hypothetical protein PRUPE_ppa008505mg [Prunus persica]
ppa000727m	3066	23	48	1.16196	3.84401	1.72606	Up	8.68e-07	1.2e-05	K01537|1|0.0|1289|ath:AT3G63380|Ca2+-transporting ATPase [EC:3.6.3.8]	GO:0031224//intrinsic to membrane	GO:0046873//metal ion transmembrane transporter activity;GO:0019829//cation-transporting ATPase activity;GO:0005515//protein binding;GO:0032559	GO:0009206;GO:0006816//calcium ion transport	gi|462395095|gb|EMJ00894.1|/0/hypothetical protein PRUPE_ppa000727mg [Prunus persica]
ppa000298m	3994	23	48	0.891978	2.95086	1.72606	Up	8.68e-07	1.2e-05	-	-	-	-	gi|462422391|gb|EMJ26654.1|/0/hypothetical protein PRUPE_ppa000298mg [Prunus persica]
ppa000202m	4683	70	146	2.3153	7.65498	1.7252	Up	9.33e-18	3.63e-16	K03164|1|0.0|1935|vvi:100253371|DNA topoisomerase II [EC:5.99.1.3]	GO:0043231//intracellular membrane-bounded organelle;GO:0043234//protein complex;GO:0043232	GO:0042623//ATPase activity, coupled;GO:0001071//nucleic acid binding transcription factor activity;GO:0003916//DNA topoisomerase activity;GO:0032559	GO:0006259//DNA metabolic process;GO:0006351//transcription, DNA-dependent	gi|462417044|gb|EMJ21781.1|/0/hypothetical protein PRUPE_ppa000202mg [Prunus persica]
ppa008560m	985	38	79	5.9756	19.6927	1.72051	Up	3e-10	6.46e-09	-	GO:0043231//intracellular membrane-bounded organelle	GO:0003676//nucleic acid binding	GO:0009555//pollen development;GO:0003006//developmental process involved in reproduction;GO:0048236//plant-type spore development	gi|462414797|gb|EMJ19534.1|/3.72616e-123/hypothetical protein PRUPE_ppa008560mg [Prunus persica]
ppa014138m	456	26	54	8.83167	29.0766	1.7191	Up	1.96e-07	2.98e-06	-	-	-	-	gi|462416962|gb|EMJ21699.1|/1.78236e-45/hypothetical protein PRUPE_ppa014138mg [Prunus persica]
ppa023987m	765	28	58	5.66932	18.6158	1.71528	Up	7.28e-08	1.19e-06	K08233|1|9e-48|188|ath:AT2G23610|polyneuridine-aldehyde esterase [EC:3.1.1.78]	-	GO:0016787//hydrolase activity	-	gi|462398651|gb|EMJ04319.1|/6.9158e-142/hypothetical protein PRUPE_ppa023987mg, partial [Prunus persica]
ppa005180m	1590	99	205	9.64434	31.6572	1.71478	Up	4.25e-24	2.27e-22	K12356|1|7e-34|143|aly:ARALYDRAFT_485420|coniferyl-alcohol glucosyltransferase [EC:2.4.1.111];K13496|3|4e-32|137|ath:AT2G36750|UDP-glucosyl transferase 73C [EC:2.4.1.-];K13692|4|5e-32|137|pop:POPTR_767628|UDP-glucose:(indol-3-yl)acetate beta-D-glucosyltra	-	GO:0016757//transferase activity, transferring glycosyl groups	-	gi|462414416|gb|EMJ19153.1|/0/hypothetical protein PRUPE_ppa005180mg [Prunus persica]
ppa007640m	1086	31	64	4.42147	14.4699	1.71046	Up	1.65e-08	2.96e-07	-	GO:0043231//intracellular membrane-bounded organelle	GO:0016763//transferase activity, transferring pentosyl groups	GO:0009832//plant-type cell wall biogenesis;GO:0010413//glucuronoxylan metabolic process	gi|462401060|gb|EMJ06617.1|/0/hypothetical protein PRUPE_ppa007640mg [Prunus persica]
ppa025554m	1560	16	33	1.58866	5.19403	1.70905	Up	5.15e-05	0.000498465	-	-	GO:0016787//hydrolase activity	-	gi|462408959|gb|EMJ14293.1|/0/hypothetical protein PRUPE_ppa025554mg [Prunus persica]
ppa017673m	3375	16	33	0.734312	2.4008	1.70905	Up	5.15e-05	0.000498703	K10406|1|9e-88|323|vvi:100249019|kinesin family member C2/C3	GO:0043231//intracellular membrane-bounded organelle;GO:0015630//microtubule cytoskeleton	GO:0003774//motor activity;GO:0032559	GO:0045333//cellular respiration;GO:0007017//microtubule-based process	gi|462403874|gb|EMJ09431.1|/0/hypothetical protein PRUPE_ppa017673mg [Prunus persica]
ppa025978m	513	18	37	5.43487	17.7092	1.70418	Up	1.88e-05	0.000201058	-	GO:0031224//intrinsic to membrane	GO:0046914//transition metal ion binding	-	gi|462421604|gb|EMJ25867.1|/1.63736e-76/hypothetical protein PRUPE_ppa025978mg [Prunus persica]
ppa004796m	1476	62	127	6.50638	21.1268	1.69914	Up	2.45e-15	8.28e-14	K01580|1|0.0|848|pop:POPTR_678573|glutamate decarboxylase [EC:4.1.1.15]	-	GO:0005515//protein binding;GO:0016831//carboxy-lyase activity;GO:0048037//cofactor binding	GO:0009064//glutamine family amino acid metabolic process;GO:0010038//response to metal ion	gi|462411427|gb|EMJ16476.1|/0/hypothetical protein PRUPE_ppa004796mg [Prunus persica]
ppa017339m	1560	21	43	2.08511	6.76798	1.6986	Up	4.18e-06	5.13e-05	K00517|1|1e-109|395|ath:AT3G26210|[EC:1.14.-.-];K13029|5|2e-105|381|sbi:SORBI_01g001180|4-hydroxyphenylacetaldehyde oxime monooxygenase [EC:1.14.13.68]	-	GO:0046872//metal ion binding	-	gi|462406537|gb|EMJ12001.1|/0/hypothetical protein PRUPE_ppa017339mg [Prunus persica]
ppa020979m	879	25	51	4.4054	14.2461	1.69322	Up	5.69e-07	8.09e-06	K01206|1|6e-20|96.3|ath:AT1G67830|alpha-L-fucosidase [EC:3.2.1.51];K00514|3|3e-12|70.5|rcu:RCOM_1428040|zeta-carotene desaturase [EC:1.3.5.6]	-	GO:0016787//hydrolase activity	GO:0044238//primary metabolic process	gi|462423615|gb|EMJ27878.1|/1.02255e-166/hypothetical protein PRUPE_ppa020979mg [Prunus persica]
ppa013173m	454	78	159	26.6117	85.9917	1.69214	Up	1.03e-18	4.27e-17	K11253|1|3e-60|228|mtr:MTR_1g105310|histone H3	GO:0000785//chromatin;GO:0009536//plastid	GO:0003676//nucleic acid binding	GO:0034728//nucleosome organization	gi|414878180|tpg|DAA55311.1|/1.11969e-60/TPA: histone H3.2 [Zea mays]
ppa021226m	783	50	101	9.89105	31.672	1.67901	Up	2.6e-12	6.76e-11	K10863|1|1e-08|58.2|ath:AT5G01310|aprataxin [EC:3.-.-.-]	-	-	-	gi|462421352|gb|EMJ25615.1|/6.59819e-111/hypothetical protein PRUPE_ppa021226mg [Prunus persica]
ppa004917m	1802	52	105	4.46975	14.307	1.67846	Up	9.78e-13	2.63e-11	K14861|1|4e-17|88.2|gmx:100777901|nucleolar pre-ribosomal-associated protein 1	GO:0031090//organelle membrane;GO:0009536//plastid	GO:0016787//hydrolase activity	-	gi|462419523|gb|EMJ23786.1|/0/hypothetical protein PRUPE_ppa004917mg [Prunus persica]
ppa004920m	1458	241	486	25.6032	81.8454	1.67658	Up	4.2e-53	5.7e-51	K15015|1|5e-13|74.3|mtr:MTR_1g094620|solute carrier family 32 (vesicular inhibitory amino acid transporter);K14209|5|2e-10|65.9|osa:4336684|solute carrier family 36 (proton-coupled amino acid transporter)	GO:0031224//intrinsic to membrane	-	-	gi|462419524|gb|EMJ23787.1|/0/hypothetical protein PRUPE_ppa004920mg [Prunus persica]
ppa012079m	755	959	1929	196.746	627.337	1.67291	Up	1.82e-204	1.27e-201	K10525|1|1e-70|264|vvi:100257779|allene oxide cyclase [EC:5.3.99.6]	GO:0009536//plastid	GO:0009975//cyclase activity	-	gi|462411191|gb|EMJ16240.1|/2.18806e-92/hypothetical protein PRUPE_ppa012079mg [Prunus persica]
ppa005764m	1603	190	382	18.3592	58.512	1.67223	Up	5.8e-42	5.98e-40	-	-	-	-	gi|462419097|gb|EMJ23360.1|/1.54998e-32/hypothetical protein PRUPE_ppa005764mg [Prunus persica]
ppa017695m	1500	26	52	2.68483	8.51192	1.66465	Up	6.09e-07	8.61e-06	-	-	-	-	gi|462423758|gb|EMJ28021.1|/0/hypothetical protein PRUPE_ppa017695mg [Prunus persica]
ppa007215m	1184	21	42	2.74727	8.7099	1.66465	Up	7.37e-06	8.64e-05	-	-	-	-	gi|462399892|gb|EMJ05560.1|/5.84635e-177/hypothetical protein PRUPE_ppa007215mg [Prunus persica]
ppa008835m	999	32	64	4.96157	15.73	1.66465	Up	3.12e-08	5.4e-07	-	-	-	-	gi|462401223|gb|EMJ06780.1|/5.82232e-164/hypothetical protein PRUPE_ppa008835mg [Prunus persica]
ppa007366m	1296	17	34	2.03179	6.44153	1.66465	Up	5.52e-05	0.000531044	K01090|1|7e-85|312|sbi:SORBI_01g038410|protein phosphatase [EC:3.1.3.16];K14497|2|1e-37|155|bdi:100838998|protein phosphatase 2C [EC:3.1.3.16]	-	GO:0004721//phosphoprotein phosphatase activity	-	gi|462416864|gb|EMJ21601.1|/6.60732e-177/hypothetical protein PRUPE_ppa007366mg [Prunus persica]
ppa009253m	1387	27	54	3.01524	9.55944	1.66465	Up	3.7e-07	5.45e-06	K11592|1|1e-30|132|smo:SELMODRAFT_448444|endoribonuclease Dicer [EC:3.1.26.-]	-	-	-	gi|462420127|gb|EMJ24390.1|/8.10337e-144/hypothetical protein PRUPE_ppa009253mg [Prunus persica]
ppa013052m	580	20	40	5.34117	16.9335	1.66465	Up	1.22e-05	0.000136315	-	-	GO:0030247//polysaccharide binding	GO:0006952//defense response	gi|462401757|gb|EMJ07314.1|/1.02899e-73/hypothetical protein PRUPE_ppa013052mg [Prunus persica]
ppa010211m	819	18	36	3.40426	10.7928	1.66465	Up	3.33e-05	0.000336567	K00857|1|8e-96|348|vvi:100852993|thymidine kinase [EC:2.7.1.21]	-	GO:0019136//deoxynucleoside kinase activity;GO:0032559	GO:0006259//DNA metabolic process;GO:0006796//phosphate-containing compound metabolic process	gi|462411986|gb|EMJ17035.1|/7.05882e-127/hypothetical protein PRUPE_ppa010211mg [Prunus persica]
ppa024837m	1116	23	46	3.19226	10.1207	1.66465	Up	2.71e-06	3.44e-05	-	-	-	GO:0010876//lipid localization	gi|462423485|gb|EMJ27748.1|/1.52071e-179/hypothetical protein PRUPE_ppa024837mg [Prunus persica]
ppa007753m	2028	99	197	7.56139	23.8514	1.65735	Up	3.57e-22	1.74e-20	K09422|1|1e-157|555|vvi:100256209|myb proto-oncogene protein, plant	GO:0043231//intracellular membrane-bounded organelle	GO:0003676//nucleic acid binding	-	gi|462402978|gb|EMJ08535.1|/0/hypothetical protein PRUPE_ppa007753mg [Prunus persica]
ppa009143m	918	69	137	11.6424	36.6432	1.65416	Up	7.46e-16	2.6e-14	K09422|1|2e-85|313|vvi:100259502|myb proto-oncogene protein, plant	-	-	-	gi|462420112|gb|EMJ24375.1|/3.32335e-155/hypothetical protein PRUPE_ppa009143mg [Prunus persica]
ppa007748m	1247	734	1455	91.1725	286.492	1.65182	Up	6.51e-152	3.68e-149	K00430|1|8e-144|508|pop:POPTR_830144|peroxidase [EC:1.11.1.7]	-	GO:0005506//iron ion binding;GO:0003824//catalytic activity;GO:0016209//antioxidant activity	GO:0008152//metabolic process;GO:0006950//response to stress	gi|462396766|gb|EMJ02565.1|/1.14926e-178/hypothetical protein PRUPE_ppa007748mg [Prunus persica]
ppa009421m	1261	138	273	16.9511	53.1573	1.64889	Up	6.91e-30	4.75e-28	-	GO:0005618//cell wall	-	-	gi|462395923|gb|EMJ01722.1|/9.94396e-162/hypothetical protein PRUPE_ppa009421mg [Prunus persica]
ppa001232m	2941	82	162	4.3187	13.5249	1.64695	Up	2.34e-18	9.42e-17	K01187|1|1e-19|97.4|rcu:RCOM_0252330|alpha-glucosidase [EC:3.2.1.20];K05546|2|6e-19|95.1|vvi:100248748|alpha 1,3-glucosidase [EC:3.2.1.84]	GO:0043231//intracellular membrane-bounded organelle	GO:0004558//alpha-glucosidase activity;GO:0005488//binding	GO:0044238//primary metabolic process	gi|462399342|gb|EMJ05010.1|/0/hypothetical protein PRUPE_ppa001232mg [Prunus persica]
ppa006723m	1339	40	79	4.62715	14.4864	1.64651	Up	1.05e-09	2.15e-08	-	GO:0044464//cell part	GO:0008194//UDP-glycosyltransferase activity	-	gi|462419831|gb|EMJ24094.1|/0/hypothetical protein PRUPE_ppa006723mg [Prunus persica]
ppa003747m	1738	238	470	21.211	66.3993	1.64635	Up	4.17e-50	5.17e-48	K01904|1|0.0|819|pop:POPTR_639764|4-coumarate--CoA ligase [EC:6.2.1.12]	-	GO:0003824//catalytic activity;GO:0005488//binding	-	gi|462411669|gb|EMJ16718.1|/0/hypothetical protein PRUPE_ppa003747mg [Prunus persica]
ppa006000m	1780	196	387	17.0557	53.3834	1.64613	Up	1.47e-41	1.51e-39	K05359|1|0.0|679|pop:POPTR_721464|arogenate/prephenate dehydratase [EC:4.2.1.91 4.2.1.51]	-	GO:0016836//hydro-lyase activity	GO:0006558//L-phenylalanine metabolic process	gi|462400868|gb|EMJ06425.1|/0/hypothetical protein PRUPE_ppa006000mg [Prunus persica]
ppa009844m	963	38	75	6.11212	19.1227	1.64555	Up	2.82e-09	5.54e-08	K01183|1|2e-125|446|pop:POPTR_1116414|chitinase [EC:3.2.1.14]	GO:0030312//external encapsulating structure	GO:0004553//hydrolase activity, hydrolyzing O-glycosyl compounds;GO:0030247//polysaccharide binding	GO:0009793//embryo development ending in seed dormancy;GO:0033554//cellular response to stress;GO:0006026	gi|462419451|gb|EMJ23714.1|/2.2933e-162/hypothetical protein PRUPE_ppa009844mg [Prunus persica]
ppa021772m	3390	37	73	1.69058	5.28736	1.64503	Up	4.61e-09	8.8e-08	K00770|1|0.0|1456|vvi:100243459|1,4-beta-D-xylan synthase [EC:2.4.2.24]	GO:0031224//intrinsic to membrane;GO:0043231//intracellular membrane-bounded organelle	GO:0016759//cellulose synthase activity	GO:0045229//external encapsulating structure organization;GO:0009250//glucan biosynthetic process;GO:0042546//cell wall biogenesis;GO:0006950//response to stress	gi|462406711|gb|EMJ12175.1|/0/hypothetical protein PRUPE_ppa021772mg [Prunus persica]
ppa008529m	987	25	49	3.92335	12.1897	1.63551	Up	1.75e-06	2.28e-05	K08243|1|7e-99|358|gmx:547911|6'-deoxychalcone synthase [EC:2.3.1.170];K00011|3|3e-73|273|ath:AT2G37790|aldehyde reductase [EC:1.1.1.21];K00002|4|5e-66|249|osa:4338987|alcohol dehydrogenase (NADP+) [EC:1.1.1.2];K00085|5|9e-49|192|ath:AT2G21260|aldose-6-ph	-	GO:0016747//transferase activity, transferring acyl groups other than amino-acyl groups	GO:0008152//metabolic process	gi|462419572|gb|EMJ23835.1|/0/hypothetical protein PRUPE_ppa008529mg [Prunus persica]
ppa022290m	3411	25	49	1.13525	3.5272	1.63551	Up	1.75e-06	2.28e-05	K13415|1|0.0|927|vvi:100252647|protein brassinosteroid insensitive 1 [EC:2.7.10.1 2.7.11.1]	GO:0031224//intrinsic to membrane;GO:0031410//cytoplasmic vesicle	GO:0004674//protein serine/threonine kinase activity;GO:0016628//oxidoreductase activity, acting on the CH-CH group of donors, NAD or NADP as acceptor;GO:0005515//protein binding;GO:0032559	GO:0043401//steroid hormone mediated signaling pathway;GO:0007167//enzyme linked receptor protein signaling pathway;GO:0010232//vascular transport;GO:0010051//xylem and phloem pattern formation;GO:0006464//cellular protein modification process	gi|462421828|gb|EMJ26091.1|/0/hypothetical protein PRUPE_ppa022290mg [Prunus persica]
ppa024274m	1509	25	49	2.56617	7.97301	1.63551	Up	1.75e-06	2.28e-05	K03327|1|0.0|701|rcu:RCOM_1582850|multidrug resistance protein, MATE family	GO:0031090//organelle membrane	GO:0015291//secondary active transmembrane transporter activity	GO:0015893//drug transport;GO:0009698//phenylpropanoid metabolic process;GO:0009900;GO:0048229//gametophyte development	gi|462417418|gb|EMJ22155.1|/0/hypothetical protein PRUPE_ppa024274mg [Prunus persica]
ppa022954m	669	23	45	5.3252	16.5159	1.63295	Up	4.75e-06	5.78e-05	-	-	-	-	gi|462423317|gb|EMJ27580.1|/7.67482e-80/hypothetical protein PRUPE_ppa022954mg [Prunus persica]
ppa017472m	1350	242	473	27.7662	86.0286	1.63149	Up	9.07e-50	1.1e-47	K07213|1|1e-11|69.3|aly:ARALYDRAFT_486064|copper chaperone	-	GO:0043169//cation binding	GO:0006812//cation transport	gi|462403586|gb|EMJ09143.1|/4.43907e-147/hypothetical protein PRUPE_ppa017472mg [Prunus persica]
ppa011209m	1157	42	82	5.62277	17.4019	1.62989	Up	6.85e-10	1.42e-08	-	-	GO:0003676//nucleic acid binding	-	gi|462405318|gb|EMJ10782.1|/4.87197e-112/hypothetical protein PRUPE_ppa011209mg [Prunus persica]
ppa010134m	789	19	37	3.73002	11.5144	1.62618	Up	3.53e-05	0.00035569	K13422|1|3e-09|60.5|aly:ARALYDRAFT_890840|transcription factor MYC2;K12126|5|7e-08|55.8|ath:AT1G09530|phytochrome-interacting factor 3	-	-	-	gi|462415288|gb|EMJ20025.1|/6.84645e-148/hypothetical protein PRUPE_ppa010134mg [Prunus persica]
ppa004260m	1569	17	33	1.67826	5.16424	1.62159	Up	9.71e-05	0.000873898	K09755|1|0.0|803|vvi:100267863|ferulate-5-hydroxylase [EC:1.14.-.-]	-	GO:0016491//oxidoreductase activity;GO:0005506//iron ion binding	GO:0008152//metabolic process	gi|462399174|gb|EMJ04842.1|/0/hypothetical protein PRUPE_ppa004260mg [Prunus persica]
ppa004865m	1467	17	33	1.79495	5.52331	1.62159	Up	9.71e-05	0.000873512	K13946|1|0.0|833|rcu:RCOM_0714960|auxin influx carrier (AUX1 LAX family)	GO:0031224//intrinsic to membrane	GO:0015291//secondary active transmembrane transporter activity;GO:0005275//amine transmembrane transporter activity	GO:0015837//amine transport;GO:0048856//anatomical structure development;GO:0009755//hormone-mediated signaling pathway;GO:0051707//response to other organism	gi|462396386|gb|EMJ02185.1|/0/hypothetical protein PRUPE_ppa004865mg [Prunus persica]
ppa016289m	1755	29	56	2.5595	7.83477	1.61403	Up	4.16e-07	6.07e-06	-	-	-	-	gi|462417133|gb|EMJ21870.1|/0/hypothetical protein PRUPE_ppa016289mg [Prunus persica]
ppa003777m	1650	55	106	5.16313	15.7738	1.61122	Up	3.51e-12	8.97e-11	-	-	-	-	gi|462400101|gb|EMJ05769.1|/0/hypothetical protein PRUPE_ppa003777mg [Prunus persica]
ppa002879m	2154	27	52	1.94157	5.92752	1.61021	Up	1.12e-06	1.51e-05	K03549|1|0.0|957|pop:POPTR_208054|KUP system potassium uptake protein	GO:0016020//membrane	GO:0005249//voltage-gated potassium channel activity;GO:0046873//metal ion transmembrane transporter activity;GO:0000166//nucleotide binding	GO:0048588//developmental cell growth;GO:0006970//response to osmotic stress;GO:0030001//metal ion transport	gi|462408678|gb|EMJ14012.1|/0/hypothetical protein PRUPE_ppa002879mg [Prunus persica]
ppa008458m	1014	24	46	3.66613	11.1387	1.60325	Up	5.01e-06	6.08e-05	K10436|1|1e-133|474|vvi:100262748|microtubule-associated protein, RP/EB family	GO:0044444//cytoplasmic part;GO:0030312//external encapsulating structure;GO:0031981//nuclear lumen;GO:0015630//microtubule cytoskeleton	-	GO:0009612//response to mechanical stimulus;GO:0007010//cytoskeleton organization	gi|462401165|gb|EMJ06722.1|/7.75094e-180/hypothetical protein PRUPE_ppa008458mg [Prunus persica]
ppa007333m	1177	171	327	22.5037	68.2161	1.59995	Up	5.39e-34	4.16e-32	-	GO:0044464//cell part	-	-	gi|462401024|gb|EMJ06581.1|/0/hypothetical protein PRUPE_ppa007333mg [Prunus persica]
ppa002342m	2102	31	59	2.28435	6.89183	1.5931	Up	2.67e-07	3.99e-06	K04733|1|4e-53|207|smo:SELMODRAFT_230241|interleukin-1 receptor-associated kinase 4 [EC:2.7.11.1];K13415|3|5e-52|204|sbi:SORBI_03g032990|protein brassinosteroid insensitive 1 [EC:2.7.10.1 2.7.11.1];K13416|4|5e-52|204|rcu:RCOM_1534760|brassinosteroid insen	-	GO:0004672//protein kinase activity;GO:0000166//nucleotide binding	-	gi|462403690|gb|EMJ09247.1|/0/hypothetical protein PRUPE_ppa002342mg [Prunus persica]
ppa002786m	1999	59	112	4.57166	13.7569	1.58937	Up	1.46e-12	3.86e-11	K13415|1|7e-55|213|sbi:SORBI_03g032990|protein brassinosteroid insensitive 1 [EC:2.7.10.1 2.7.11.1]	GO:0016020//membrane	GO:0004674//protein serine/threonine kinase activity;GO:0004871//signal transducer activity;GO:0032559	GO:0006952//defense response;GO:0008219//cell death;GO:0007167//enzyme linked receptor protein signaling pathway;GO:0051093//negative regulation of developmental process;GO:0006464//cellular protein modification process	gi|462404776|gb|EMJ10240.1|/0/hypothetical protein PRUPE_ppa002786mg [Prunus persica]
ppa005945m	1500	19	36	1.96199	5.89287	1.58665	Up	6.16e-05	0.000584845	-	-	-	-	gi|462403105|gb|EMJ08662.1|/2.34415e-176/hypothetical protein PRUPE_ppa005945mg [Prunus persica]
ppa001615m	2379	19	36	1.23707	3.71555	1.58665	Up	6.16e-05	0.000585118	K04733|1|1e-61|236|smo:SELMODRAFT_159261|interleukin-1 receptor-associated kinase 4 [EC:2.7.11.1];K13430|4|2e-59|229|pop:POPTR_548061|serine/threonine-protein kinase PBS1 [EC:2.7.11.1]	-	GO:0004672//protein kinase activity;GO:0000166//nucleotide binding	GO:0009987//cellular process	gi|462410503|gb|EMJ15837.1|/0/hypothetical protein PRUPE_ppa001615mg [Prunus persica]
ppa019319m	1521	121	229	12.3223	36.9676	1.585	Up	5.47e-24	2.9e-22	K13407|1|0.0|672|vvi:100259592|cytochrome P450, family 94, subfamily A, polypeptide 1 (fatty acid omega-hydroxylase) [EC:1.14.-.-];K00517|4|4e-110|396|ath:AT3G56630|[EC:1.14.-.-]	GO:0043231//intracellular membrane-bounded organelle;GO:0044425//membrane part	GO:0004497//monooxygenase activity;GO:0005506//iron ion binding	-	gi|462395496|gb|EMJ01295.1|/0/hypothetical protein PRUPE_ppa019319mg, partial [Prunus persica]
ppa008424m	1073	147	278	21.2203	63.6151	1.58392	Up	9.62e-29	6.31e-27	-	-	-	-	gi|462419509|gb|EMJ23772.1|/9.29896e-163/hypothetical protein PRUPE_ppa008424mg [Prunus persica]
ppa012142m	549	18	34	5.07849	15.2062	1.58219	Up	0.000102023	0.000912152	-	-	-	-	gi|462396772|gb|EMJ02571.1|/2.73724e-70/hypothetical protein PRUPE_ppa012142mg [Prunus persica]
ppa003000m	1842	45	85	3.78405	11.3304	1.58219	Up	7.99e-10	1.65e-08	K04733|1|5e-60|230|smo:SELMODRAFT_159261|interleukin-1 receptor-associated kinase 4 [EC:2.7.11.1];K13430|4|2e-57|222|osa:4329463|serine/threonine-protein kinase PBS1 [EC:2.7.11.1]	GO:0031090//organelle membrane;GO:0043231//intracellular membrane-bounded organelle	GO:0004672//protein kinase activity;GO:0019899//enzyme binding;GO:0000166//nucleotide binding	GO:0010087//phloem or xylem histogenesis	gi|462403957|gb|EMJ09514.1|/0/hypothetical protein PRUPE_ppa003000mg [Prunus persica]
ppa005864m	1323	35	66	4.09772	12.249	1.57977	Up	6.35e-08	1.05e-06	-	-	-	-	gi|462400849|gb|EMJ06406.1|/0/hypothetical protein PRUPE_ppa005864mg [Prunus persica]
ppa001301m	2727	61	114	3.46481	10.2644	1.56681	Up	1.6e-12	4.2e-11	K16055|1|0.0|1298|gmx:100810498|trehalose 6-phosphate synthase/phosphatase [EC:2.4.1.15 3.1.3.12]	-	GO:0019203//carbohydrate phosphatase activity;GO:0035251//UDP-glucosyltransferase activity	GO:0005991//trehalose metabolic process	gi|462423945|gb|EMJ28208.1|/0/hypothetical protein PRUPE_ppa001301mg [Prunus persica]
ppa013079m	436	29	54	10.3026	30.4104	1.56156	Up	1.23e-06	1.65e-05	K11251|1|2e-49|192|gmx:100305465|histone H2A	GO:0005694//chromosome	-	-	gi|462396718|gb|EMJ02517.1|/7.42056e-62/hypothetical protein PRUPE_ppa013079mg [Prunus persica]
ppa007396m	1150	43	80	5.79169	17.0808	1.56032	Up	3.63e-09	7.01e-08	K01183|1|1e-140|498|pop:POPTR_717157|chitinase [EC:3.2.1.14]	-	GO:0004553//hydrolase activity, hydrolyzing O-glycosyl compounds;GO:0043167//ion binding	GO:0006026	gi|462397611|gb|EMJ03279.1|/0/hypothetical protein PRUPE_ppa007396mg [Prunus persica]
ppa020841m	1899	50	93	4.0783	12.0247	1.55996	Up	2.01e-10	4.43e-09	K13126|1|6e-155|546|smo:SELMODRAFT_168822|polyadenylate-binding protein	GO:0031410//cytoplasmic vesicle	GO:0003676//nucleic acid binding	-	gi|462399569|gb|EMJ05237.1|/0/hypothetical protein PRUPE_ppa020841mg [Prunus persica]
ppa005339m	1442	28	52	3.00765	8.85428	1.55774	Up	2.03e-06	2.62e-05	-	-	-	-	gi|462404844|gb|EMJ10308.1|/0/hypothetical protein PRUPE_ppa005339mg [Prunus persica]
ppa026255m	1533	21	39	2.12183	6.24652	1.55774	Up	3.89e-05	0.00038898	K03283|1|0.0|650|sbi:SORBI_08g018750|heat shock 70kDa protein 1/8	-	GO:0000166//nucleotide binding	-	gi|462399213|gb|EMJ04881.1|/0/hypothetical protein PRUPE_ppa026255mg, partial [Prunus persica]
ppa003141m	1991	35	65	2.7229	8.01599	1.55774	Up	1.09e-07	1.72e-06	K14487|1|0.0|970|vvi:100250437|auxin responsive GH3 gene family	GO:0009526//plastid envelope	GO:0016881//acid-amino acid ligase activity	GO:0048878//chemical homeostasis;GO:0009725//response to hormone stimulus	gi|462395164|gb|EMJ00963.1|/0/hypothetical protein PRUPE_ppa003141mg [Prunus persica]
ppa002844m	1887	49	91	4.02215	11.8409	1.55774	Up	3.28e-10	7.03e-09	-	-	GO:0060089	GO:0009314//response to radiation;GO:0023052//signaling	gi|462400621|gb|EMJ06178.1|/0/hypothetical protein PRUPE_ppa002844mg [Prunus persica]
ppa026090m	1650	41	76	3.84888	11.3095	1.55503	Up	9.68e-09	1.78e-07	K01058|1|1e-93|342|aly:ARALYDRAFT_322142|phospholipase A1 [EC:3.1.1.32]	-	GO:0016787//hydrolase activity	-	gi|462404610|gb|EMJ10074.1|/0/hypothetical protein PRUPE_ppa026090mg [Prunus persica]
ppa011839m	804	26	48	5.00901	14.6589	1.54918	Up	5.47e-06	6.59e-05	-	-	-	-	gi|462407971|gb|EMJ13305.1|/1.90182e-44/hypothetical protein PRUPE_ppa011839mg [Prunus persica]
ppa009811m	837	45	83	8.32763	24.3483	1.54784	Up	2.32e-09	4.6e-08	-	-	-	-	gi|462401343|gb|EMJ06900.1|/2.05927e-137/hypothetical protein PRUPE_ppa009811mg [Prunus persica]
ppa011902m	931	32	59	5.32396	15.5603	1.5473	Up	4.77e-07	6.9e-06	-	-	-	-	gi|462396717|gb|EMJ02516.1|/3.97716e-71/hypothetical protein PRUPE_ppa011902mg [Prunus persica]
ppa007567m	1526	19	35	1.92856	5.63156	1.54601	Up	0.000106345	0.000946211	-	GO:0044464//cell part	-	-	gi|462411735|gb|EMJ16784.1|/0/hypothetical protein PRUPE_ppa007567mg [Prunus persica]
ppa011828m	754	113	208	23.2135	67.7341	1.54492	Up	3.59e-21	1.66e-19	-	-	-	-	gi|462403125|gb|EMJ08682.1|/2.64784e-98/hypothetical protein PRUPE_ppa011828mg [Prunus persica]
ppa006379m	1731	109	200	9.75357	28.3693	1.54033	Up	2.47e-20	1.1e-18	-	-	-	-	gi|462414543|gb|EMJ19280.1|/1.64523e-176/hypothetical protein PRUPE_ppa006379mg [Prunus persica]
ppa003333m	1755	141	258	12.4445	36.0959	1.53633	Up	1.14e-25	6.44e-24	K13424|1|0.0|772|vvi:100243352|WRKY transcription factor 33	-	-	-	gi|462403932|gb|EMJ09489.1|/0/hypothetical protein PRUPE_ppa003333mg [Prunus persica]
ppa003547m	1701	23	42	2.09439	6.06262	1.53341	Up	2.45e-05	0.000255452	K00924|1|3e-30|131|aly:ARALYDRAFT_489138|[EC:2.7.1.-]	-	GO:0004175//endopeptidase activity	GO:0019538//protein metabolic process	gi|462411465|gb|EMJ16514.1|/0/hypothetical protein PRUPE_ppa003547mg [Prunus persica]
ppa007742m	1074	22	40	3.17287	9.14473	1.52715	Up	4.03e-05	0.000402157	K16040|1|9e-66|248|vvi:100233030|trans-resveratrol di-O-methyltransferase [EC:2.1.1.240];K05279|2|5e-46|183|aly:ARALYDRAFT_495497|flavonol 3-O-methyltransferase [EC:2.1.1.76];K13230|4|2e-43|174|zma:100147731|2,4,7-trihydroxy-1,4-benzoxazin-3-one-glucoside	-	GO:0008171//O-methyltransferase activity	-	gi|462395997|gb|EMJ01796.1|/0/hypothetical protein PRUPE_ppa007742mg [Prunus persica]
ppa025925m	714	22	40	4.77264	13.7555	1.52715	Up	4.03e-05	0.00040196	-	-	GO:0043169//cation binding	GO:0006812//cation transport	gi|462402458|gb|EMJ08015.1|/3.27671e-103/hypothetical protein PRUPE_ppa025925mg [Prunus persica]
ppa022234m	891	55	100	9.56135	27.5574	1.52715	Up	8.5e-11	1.95e-09	-	-	-	-	gi|462423259|gb|EMJ27522.1|/3.06686e-142/hypothetical protein PRUPE_ppa022234mg [Prunus persica]
ppa001410m	2511	298	539	18.3825	52.7057	1.51963	Up	5.89e-51	7.48e-49	K04733|1|3e-133|474|smo:SELMODRAFT_33807|interleukin-1 receptor-associated kinase 4 [EC:2.7.11.1];K13430|2|5e-86|317|pop:POPTR_548061|serine/threonine-protein kinase PBS1 [EC:2.7.11.1]	-	GO:0004672//protein kinase activity;GO:0032559	GO:0006464//cellular protein modification process	gi|462411111|gb|EMJ16160.1|/0/hypothetical protein PRUPE_ppa001410mg [Prunus persica]
ppa020051m	1002	47	85	7.26548	20.8289	1.51946	Up	2.49e-09	4.93e-08	K14709|1|4e-116|416|vvi:100255284|solute carrier family 39 (zinc transporter), member 1/2/3	GO:0016020//membrane	GO:0046873//metal ion transmembrane transporter activity;GO:0016491//oxidoreductase activity	GO:0006829//zinc ion transport	gi|462413934|gb|EMJ18983.1|/2.73021e-145/hypothetical protein PRUPE_ppa020051mg, partial [Prunus persica]
ppa007421m	1273	20	36	2.43353	6.94368	1.51265	Up	0.000110066	0.000976758	K09338|1|2e-55|214|ath:AT5G06710|homeobox-leucine zipper protein	-	-	-	gi|462414618|gb|EMJ19355.1|/6.4964e-169/hypothetical protein PRUPE_ppa007421mg [Prunus persica]
ppa006909m	1534	40	72	4.03895	11.5245	1.51265	Up	4.53e-08	7.61e-07	K13424|1|1e-26|119|osa:4338474|WRKY transcription factor 33	GO:0043231//intracellular membrane-bounded organelle	GO:0003676//nucleic acid binding	GO:0006952//defense response;GO:0009743//response to carbohydrate stimulus;GO:0051707//response to other organism	gi|462419975|gb|EMJ24238.1|/1.05918e-139/hypothetical protein PRUPE_ppa006909mg [Prunus persica]
ppa011811m	589	24	43	6.31147	17.9254	1.50596	Up	2.53e-05	0.000262875	K14496|1|2e-76|282|pop:POPTR_907261|abscisic acid receptor PYR/PYL family	-	-	-	gi|462401588|gb|EMJ07145.1|/3.52958e-101/hypothetical protein PRUPE_ppa011811mg [Prunus persica]
ppa004745m	1600	24	43	2.32341	6.59878	1.50596	Up	2.53e-05	0.00026301	K08286|1|2e-113|408|ath:AT5G47750|protein-serine/threonine kinase [EC:2.7.11.-];K08282|5|9e-79|292|ath:AT3G45780|non-specific serine/threonine protein kinase [EC:2.7.11.1]	-	GO:0004674//protein serine/threonine kinase activity;GO:0032559	GO:0006464//cellular protein modification process;GO:0009793//embryo development ending in seed dormancy	gi|462397498|gb|EMJ03166.1|/0/hypothetical protein PRUPE_ppa004745mg [Prunus persica]
ppa010171m	1071	24	43	3.47101	9.85813	1.50596	Up	2.53e-05	0.000263145	-	-	-	GO:0000902//cell morphogenesis;GO:0009827//plant-type cell wall modification;GO:0000003//reproduction	gi|462397294|gb|EMJ03093.1|/5.30641e-126/hypothetical protein PRUPE_ppa010171mg [Prunus persica]
ppa000695m	3099	24	43	1.19957	3.40692	1.50596	Up	2.53e-05	0.000262741	K06678|1|0.0|1226|vvi:100242435|condensin complex subunit 3	-	-	GO:0000070//mitotic sister chromatid segregation;GO:0003006//developmental process involved in reproduction	gi|462411062|gb|EMJ16111.1|/0/hypothetical protein PRUPE_ppa000695mg [Prunus persica]
ppa003650m	1988	184	329	14.3363	40.6345	1.50304	Up	2.79e-31	1.98e-29	K00276|1|3e-73|274|cme:CMS002C|primary-amine oxidase [EC:1.4.3.21]	GO:0043231//intracellular membrane-bounded organelle	GO:0046914//transition metal ion binding;GO:0016641//oxidoreductase activity, acting on the CH-NH2 group of donors, oxygen as acceptor;GO:0048037//cofactor binding	GO:0006807//nitrogen compound metabolic process	gi|462406221|gb|EMJ11685.1|/0/hypothetical protein PRUPE_ppa003650mg [Prunus persica]
ppa007566m	1148	1662	2967	224.245	634.587	1.50074	Up	8.93e-267	8.26e-264	K01365|1|7e-171|598|vvi:100250141|cathepsin L [EC:3.4.22.15];K01376|5|3e-161|566|ath:AT5G50260|[EC:3.4.22.-]	GO:0044432//endoplasmic reticulum part;GO:0016023//cytoplasmic membrane-bounded vesicle	GO:0004175//endopeptidase activity;GO:0016628//oxidoreductase activity, acting on the CH-CH group of donors, NAD or NADP as acceptor	GO:0019538//protein metabolic process	gi|462405012|gb|EMJ10476.1|/0/hypothetical protein PRUPE_ppa007566mg [Prunus persica]
ppa010301m	1227	79	141	9.97279	28.2156	1.50043	Up	2.83e-14	8.76e-13	-	-	-	-	gi|462401401|gb|EMJ06958.1|/5.47843e-117/hypothetical protein PRUPE_ppa010301mg [Prunus persica]
ppa004004m	1621	102	182	9.74656	27.5679	1.50002	Up	5.64e-18	2.23e-16	K08176|1|0.0|814|rcu:RCOM_1006970|MFS transporter, PHS family, inorganic phosphate transporter	GO:0031224//intrinsic to membrane	GO:0015291//secondary active transmembrane transporter activity	GO:0015698//inorganic anion transport	gi|462419307|gb|EMJ23570.1|/0/hypothetical protein PRUPE_ppa004004mg [Prunus persica]
ppa003939m	1816	23	41	1.96176	5.54349	1.49864	Up	4.16e-05	0.000411922	-	-	-	-	gi|462399159|gb|EMJ04827.1|/0/hypothetical protein PRUPE_ppa003939mg [Prunus persica]
ppa025288m	1272	32	57	3.8967	11.0028	1.49754	Up	1.37e-06	1.81e-05	-	-	-	-	gi|462400337|gb|EMJ06005.1|/0/hypothetical protein PRUPE_ppa025288mg [Prunus persica]
ppa002413m	2089	188	334	13.9397	39.2576	1.49377	Up	1.89e-31	1.35e-29	-	-	GO:0003676//nucleic acid binding;GO:0046872//metal ion binding	-	gi|462409465|gb|EMJ14799.1|/0/hypothetical protein PRUPE_ppa002413mg [Prunus persica]
ppa017109m	1812	22	39	1.88061	5.28472	1.49063	Up	6.86e-05	0.000645147	K10683|1|9e-179|625|gmx:100784883|BRCA1-associated RING domain protein 1 [EC:6.3.2.19]	-	GO:0046872//metal ion binding;GO:0003676//nucleic acid binding	GO:0006259//DNA metabolic process;GO:0048827//phyllome development;GO:0009933//meristem structural organization	gi|462396943|gb|EMJ02742.1|/0/hypothetical protein PRUPE_ppa017109mg [Prunus persica]
ppa008642m	975	118	209	18.7461	52.6329	1.48937	Up	3.31e-20	1.46e-18	K00430|1|4e-105|379|mtr:MTR_3g094670|peroxidase [EC:1.11.1.7]	-	GO:0046872//metal ion binding;GO:0003824//catalytic activity	GO:0006950//response to stress;GO:0008152//metabolic process	gi|462401199|gb|EMJ06756.1|/1.09006e-167/hypothetical protein PRUPE_ppa008642mg [Prunus persica]
ppa002148m	2137	26	46	1.88453	5.28529	1.48778	Up	1.58e-05	0.00017281	-	-	-	-	gi|462400159|gb|EMJ05827.1|/0/hypothetical protein PRUPE_ppa002148mg [Prunus persica]
ppa010418m	773	316	559	63.3201	177.561	1.48758	Up	3.7e-51	4.74e-49	-	GO:0044464//cell part	-	GO:0009607//response to biotic stimulus	gi|462405244|gb|EMJ10708.1|/9.48753e-139/hypothetical protein PRUPE_ppa010418mg [Prunus persica]
ppa003349m	1752	107	189	9.45984	26.4876	1.48543	Up	2.35e-18	9.47e-17	K00423|1|9e-64|243|smo:SELMODRAFT_104957|L-ascorbate oxidase [EC:1.10.3.3]	GO:0005576//extracellular region	GO:0046914//transition metal ion binding;GO:0016682//oxidoreductase activity, acting on diphenols and related substances as donors, oxygen as acceptor	GO:0009808//lignin metabolic process	gi|462415394|gb|EMJ20131.1|/0/hypothetical protein PRUPE_ppa003349mg [Prunus persica]
ppa004374m	1545	140	247	14.0357	39.254	1.48374	Up	1.84e-23	9.49e-22	K08900|1|7e-161|565|mtr:MTR_6g009540|mitochondrial chaperone BCS1	-	GO:0000166//nucleotide binding	-	gi|462411389|gb|EMJ16438.1|/0/hypothetical protein PRUPE_ppa004374mg [Prunus persica]
ppa026804m	1227	55	97	6.94308	19.4108	1.48321	Up	4e-10	8.56e-09	-	-	-	-	gi|462412751|gb|EMJ17800.1|/0/hypothetical protein PRUPE_ppa026804mg [Prunus persica]
ppa008664m	1092	55	97	7.80143	21.8104	1.48321	Up	4e-10	8.55e-09	K08486|1|8e-115|411|aly:ARALYDRAFT_897385|syntaxin 1B/2/3	GO:0043234//protein complex;GO:0016020//membrane	GO:0005515//protein binding	GO:0051707//response to other organism;GO:0009725//response to hormone stimulus;GO:0009626//plant-type hypersensitive response;GO:0010185;GO:0016044//cellular membrane organization;GO:0006605//protein targeting;GO:0007165//signal transduction	gi|462397763|gb|EMJ03431.1|/1.17661e-144/hypothetical protein PRUPE_ppa008664mg [Prunus persica]
ppa012444m	673	162	285	37.285	103.979	1.47962	Up	1.03e-26	6.14e-25	K01051|1|5e-09|59.3|rcu:RCOM_1433960|pectinesterase [EC:3.1.1.11]	-	GO:0004091//carboxylesterase activity;GO:0004857//enzyme inhibitor activity	-	gi|462398200|gb|EMJ03868.1|/1.24007e-69/hypothetical protein PRUPE_ppa012444mg [Prunus persica]
ppa006243m	1366	179	314	20.2972	56.4409	1.47546	Up	3.8e-29	2.53e-27	K09287|1|9e-120|428|vvi:100262843|RAV-like factor	-	-	-	gi|462424405|gb|EMJ28668.1|/1.22196e-160/hypothetical protein PRUPE_ppa006243mg [Prunus persica]
ppa011173m	1251	92	161	11.3911	31.5998	1.47201	Up	1.14e-15	3.96e-14	K13464|1|6e-45|179|vvi:100262641|jasmonate ZIM domain-containing protein	GO:0043231//intracellular membrane-bounded organelle	GO:0005488//binding	GO:0009725//response to hormone stimulus;GO:0002831;GO:0006950//response to stress	gi|462420890|gb|EMJ25153.1|/4.63066e-103/hypothetical protein PRUPE_ppa011173mg [Prunus persica]
ppa012385m	803	24	42	4.62946	12.8425	1.47201	Up	4.27e-05	0.000421114	K03021|1|6e-26|115|smo:SELMODRAFT_443461|DNA-directed RNA polymerase III subunit RPC2 [EC:2.7.7.6];K09286|2|6e-26|115|vvi:100264172|EREBP-like factor	-	-	-	gi|462408024|gb|EMJ13358.1|/5.08414e-82/hypothetical protein PRUPE_ppa012385mg [Prunus persica]
ppa009150m	1040	52	91	7.7447	21.4844	1.47201	Up	1.72e-09	3.45e-08	K13258|1|7e-68|255|gmx:547489|2-hydroxyisoflavanone dehydratase [EC:4.2.1.105];K14493|2|1e-26|119|aly:ARALYDRAFT_351756|gibberellin receptor GID1 [EC:3.-.-.-]	-	-	-	gi|462397231|gb|EMJ03030.1|/3.99123e-179/hypothetical protein PRUPE_ppa009150mg [Prunus persica]
ppa012204m	633	48	84	11.7455	32.583	1.47201	Up	7.19e-09	1.34e-07	-	GO:0031224//intrinsic to membrane	GO:0046914//transition metal ion binding	-	gi|462420494|gb|EMJ24757.1|/1.58302e-84/hypothetical protein PRUPE_ppa012204mg [Prunus persica]
ppa006048m	1293	24	42	2.87506	7.97565	1.47201	Up	4.27e-05	0.00042091	-	-	-	-	gi|462411568|gb|EMJ16617.1|/5.05905e-177/hypothetical protein PRUPE_ppa006048mg [Prunus persica]
ppa006790m	1338	95	166	10.9977	30.4626	1.46984	Up	4.49e-16	1.58e-14	K08332|1|6e-17|87.0|vcn:VOLCADRAFT_41528|vacuolar protein 8;K14431|5|3e-07|55.1|aly:ARALYDRAFT_311885|transcription factor TGA	-	-	-	gi|462424653|gb|EMJ28916.1|/0/hypothetical protein PRUPE_ppa006790mg [Prunus persica]
ppa004817m	1488	39	68	4.05972	11.2207	1.46672	Up	2.08e-07	3.15e-06	K13356|1|0.0|734|vvi:100259719|fatty acyl-CoA reductase [EC:1.2.1.-]	-	GO:0016903//oxidoreductase activity, acting on the aldehyde or oxo group of donors	GO:0008152//metabolic process	gi|462400758|gb|EMJ06315.1|/0/hypothetical protein PRUPE_ppa004817mg [Prunus persica]
ppa024506m	744	35	61	7.28668	20.1313	1.46611	Up	8.82e-07	1.22e-05	-	GO:0044464//cell part	-	-	gi|462423389|gb|EMJ27652.1|/7.47887e-146/hypothetical protein PRUPE_ppa024506mg, partial [Prunus persica]
ppa002624m	2054	31	54	2.33774	6.45518	1.46535	Up	3.76e-06	4.66e-05	-	-	-	-	gi|462422055|gb|EMJ26318.1|/0/hypothetical protein PRUPE_ppa002624mg [Prunus persica]
ppa025159m	1413	23	40	2.52127	6.95077	1.46302	Up	7.03e-05	0.000657632	K01179|1|0.0|829|gmx:100799911|endoglucanase [EC:3.2.1.4]	GO:0044464//cell part	GO:0016798//hydrolase activity, acting on glycosyl bonds	GO:0044238//primary metabolic process	gi|462397172|gb|EMJ02971.1|/0/hypothetical protein PRUPE_ppa025159mg, partial [Prunus persica]
ppa014816m	1458	23	40	2.44346	6.73624	1.46302	Up	7.03e-05	0.000657934	K13496|1|5e-113|406|ath:AT2G36770|UDP-glucosyl transferase 73C [EC:2.4.1.-]	-	GO:0016758//transferase activity, transferring hexosyl groups	-	gi|462395678|gb|EMJ01477.1|/0/hypothetical protein PRUPE_ppa014816mg [Prunus persica]
ppa025495m	861	23	40	4.1377	11.407	1.46302	Up	7.03e-05	0.000658237	K09286|1|3e-56|216|vvi:100246641|EREBP-like factor	-	-	-	gi|462402426|gb|EMJ07983.1|/7.19006e-141/hypothetical protein PRUPE_ppa025495mg [Prunus persica]
ppa016330m	570	23	40	6.2501	17.2306	1.46302	Up	7.03e-05	0.000657329	-	-	-	-	gi|462415621|gb|EMJ20358.1|/8.11853e-60/hypothetical protein PRUPE_ppa016330mg [Prunus persica]
ppa012174m	726	483	838	103.049	283.415	1.45958	Up	1.16e-73	2.5e-71	K01602|1|1e-77|287|rcu:RCOM_1571640|ribulose-bisphosphate carboxylase small chain [EC:4.1.1.39]	GO:0005840//ribosome;GO:0009532//plastid stroma;GO:0009526//plastid envelope;GO:0009534//chloroplast thylakoid;GO:0005576//extracellular region;GO:0044436	GO:0046914//transition metal ion binding;GO:0016491//oxidoreductase activity;GO:0016831//carboxy-lyase activity	GO:0015977//carbon fixation;GO:0043094;GO:0009639//response to red or far red light;GO:0006950//response to stress	gi|462422868|gb|EMJ27131.1|/3.97912e-96/hypothetical protein PRUPE_ppa012174mg [Prunus persica]
ppa011607m	1267	245	425	29.9519	82.3621	1.45934	Up	3.12e-38	2.85e-36	K02355|1|4e-24|110|vvi:100257414|elongation factor G;K01051|2|2e-19|95.1|aly:ARALYDRAFT_892433|pectinesterase [EC:3.1.1.11]	-	GO:0004091//carboxylesterase activity;GO:0004857//enzyme inhibitor activity	-	gi|462414888|gb|EMJ19625.1|/2.18317e-108/hypothetical protein PRUPE_ppa011607mg [Prunus persica]
ppa009998m	1159	466	808	62.2783	171.176	1.45868	Up	5e-71	9.87e-69	K07213|1|7e-06|50.1|gmx:547569|copper chaperone	-	-	-	gi|462407678|gb|EMJ13012.1|/4.46482e-81/hypothetical protein PRUPE_ppa009998mg [Prunus persica]
ppa007308m	1667	30	52	2.78753	7.65919	1.4582	Up	6.16e-06	7.34e-05	-	-	-	-	gi|462401019|gb|EMJ06576.1|/0/hypothetical protein PRUPE_ppa007308mg [Prunus persica]
ppa005623m	1353	51	88	5.83857	15.9698	1.45166	Up	4.63e-09	8.82e-08	K13493|1|7e-103|372|ath:AT5G05860|cytokinin-N-glucosyltransferase [EC:2.4.1.-];K13228|3|4e-74|276|zma:100274317|UDP-glucosyltransferase BX9 [EC:2.4.1.202];K13227|4|5e-64|243|zma:100277344|UDP-glucosyltransferase BX8 [EC:2.4.1.202];K13030|5|2e-56|218|sbi:S	-	GO:0016758//transferase activity, transferring hexosyl groups	-	gi|462400829|gb|EMJ06386.1|/0/hypothetical protein PRUPE_ppa005623mg [Prunus persica]
ppa002898m	1936	124	213	9.92089	27.014	1.44517	Up	1.04e-19	4.51e-18	-	-	-	-	gi|462403678|gb|EMJ09235.1|/0/hypothetical protein PRUPE_ppa002898mg [Prunus persica]
ppa012320m	909	28	48	4.77121	12.9656	1.44226	Up	1.65e-05	0.000179688	-	-	-	-	gi|347015071|gb|AEO72030.1|/1.18705e-80/flowering locus T protein [Prunus persica]
ppa006471m	1387	28	48	3.12691	8.49728	1.44226	Up	1.65e-05	0.000179592	K09561|1|3e-06|51.6|vcn:VOLCADRAFT_67840|STIP1 homology and U-box containing protein 1 [EC:6.3.2.19]	-	-	-	gi|462407821|gb|EMJ13155.1|/0/hypothetical protein PRUPE_ppa006471mg [Prunus persica]
ppa011600m	1099	50	85	7.04704	18.9905	1.43019	Up	1.24e-08	2.26e-07	K03809|1|2e-94|343|rcu:RCOM_0066700|Trp repressor binding protein	-	GO:0000166//nucleotide binding;GO:0003824//catalytic activity	-	gi|5031275|gb|AAD38143.1|AF139496_1/1.01191e-103/unknown [Prunus armeniaca]
ppa011360m	907	30	51	5.12328	13.8063	1.43019	Up	1.03e-05	0.000116486	K00799|1|8e-99|358|vvi:100233043|glutathione S-transferase [EC:2.5.1.18]	-	GO:0016765//transferase activity, transferring alkyl or aryl (other than methyl) groups	-	gi|462412105|gb|EMJ17154.1|/6.18696e-122/hypothetical protein PRUPE_ppa011337mg [Prunus persica]
ppa000913m	2895	53	90	2.83571	7.63325	1.42859	Up	4.8e-09	9.13e-08	K13447|1|0.0|1532|vvi:100262101|respiratory burst oxidase [EC:1.6.3.- 1.11.1.-]	GO:0031224//intrinsic to membrane	GO:0046914//transition metal ion binding;GO:0016209//antioxidant activity;GO:0050662//coenzyme binding;GO:0050664//oxidoreductase activity, acting on NAD(P)H, oxygen as acceptor	GO:0008152//metabolic process	gi|462406133|gb|EMJ11597.1|/0/hypothetical protein PRUPE_ppa000913mg [Prunus persica]
ppa022307m	1308	458	775	54.2366	145.482	1.4235	Up	9.31e-66	1.65e-63	K13065|1|8e-19|93.2|pop:POPTR_784746|shikimate O-hydroxycinnamoyltransferase [EC:2.3.1.133]	-	GO:0016740//transferase activity	-	gi|462424550|gb|EMJ28813.1|/0/hypothetical protein PRUPE_ppa022307mg [Prunus persica]
ppa002760m	2897	108	182	5.77444	15.4255	1.41756	Up	1.3e-16	4.77e-15	-	-	GO:0016741	GO:0006730//one-carbon metabolic process	gi|462406023|gb|EMJ11487.1|/0/hypothetical protein PRUPE_ppa002760mg [Prunus persica]
ppa021861m	951	31	52	5.04912	13.4257	1.4109	Up	1.04e-05	0.000118017	K13258|1|1e-75|281|gmx:547489|2-hydroxyisoflavanone dehydratase [EC:4.2.1.105];K14493|2|2e-33|141|ath:AT5G27320|gibberellin receptor GID1 [EC:3.-.-.-]	-	-	-	gi|462394615|gb|EMJ00414.1|/0/hypothetical protein PRUPE_ppa021861mg [Prunus persica]
ppa013344m	827	99	166	18.5423	49.2854	1.41034	Up	3.52e-15	1.18e-13	-	-	-	-	gi|462396934|gb|EMJ02733.1|/1.08888e-58/hypothetical protein PRUPE_ppa013344mg [Prunus persica]
ppa008450m	1397	111	186	12.3072	32.6913	1.4094	Up	8.28e-17	3.1e-15	K09422|1|4e-93|340|vvi:100233128|myb proto-oncogene protein, plant	-	-	-	gi|462401164|gb|EMJ06721.1|/6.49781e-141/hypothetical protein PRUPE_ppa008450mg [Prunus persica]
ppa002178m	2444	61	102	3.86601	10.2474	1.40634	Up	7.41e-10	1.54e-08	-	GO:0005881//cytoplasmic microtubule	GO:0015631//tubulin binding	GO:0051707//response to other organism;GO:0031109//microtubule polymerization or depolymerization;GO:0048285;GO:0052093	gi|462416687|gb|EMJ21424.1|/0/hypothetical protein PRUPE_ppa002178mg [Prunus persica]
ppa009815m	901	241	402	41.4311	109.551	1.40282	Up	3.23e-34	2.54e-32	K00514|1|7e-19|92.8|rcu:RCOM_1428040|zeta-carotene desaturase [EC:1.3.5.6];K01206|2|9e-13|72.4|aly:ARALYDRAFT_475890|alpha-L-fucosidase [EC:3.2.1.51]	-	GO:0016787//hydrolase activity	-	gi|462407666|gb|EMJ13000.1|/3.66853e-159/hypothetical protein PRUPE_ppa009815mg [Prunus persica]
ppa004282m	1647	60	100	5.64277	14.9081	1.40162	Up	1.2e-09	2.43e-08	K01114|1|0.0|868|pop:POPTR_878745|phospholipase C [EC:3.1.4.3]	-	GO:0016787//hydrolase activity	-	gi|462409789|gb|EMJ15123.1|/0/hypothetical protein PRUPE_ppa004282mg [Prunus persica]
ppa012200m	578	33	55	8.84342	23.3642	1.40162	Up	6.46e-06	7.67e-05	K06688|1|3e-82|301|pop:POPTR_557890|ubiquitin-conjugating enzyme E2 C [EC:6.3.2.19]	GO:0043231//intracellular membrane-bounded organelle	GO:0019787//small conjugating protein ligase activity;GO:0032559	GO:0019941//modification-dependent protein catabolic process;GO:0032446//protein modification by small protein conjugation	gi|462408005|gb|EMJ13339.1|/6.31515e-100/hypothetical protein PRUPE_ppa012200mg [Prunus persica]
ppa012650m	781	716	1191	142.003	374.435	1.3988	Up	2.04e-97	5.69e-95	-	-	-	GO:0006950//response to stress	gi|190613877|gb|ACE80942.1|/1.90537e-86/putative allergen Pru p 1.02 [Prunus dulcis x Prunus persica]
ppa000688m	3108	41	68	2.04332	5.37209	1.39457	Up	5.87e-07	8.34e-06	K10398|1|0.0|1229|gmx:100796881|kinesin family member 11	GO:0043229//intracellular organelle;GO:0016020//membrane	GO:0003774//motor activity;GO:0000166//nucleotide binding	-	gi|462403757|gb|EMJ09314.1|/0/hypothetical protein PRUPE_ppa000688mg [Prunus persica]
ppa026134m	2997	41	68	2.119	5.57106	1.39457	Up	5.87e-07	8.33e-06	K00924|1|0.0|875|aly:ARALYDRAFT_476729|[EC:2.7.1.-];K08286|5|6e-160|563|aly:ARALYDRAFT_491919|protein-serine/threonine kinase [EC:2.7.11.-]	GO:0031224//intrinsic to membrane	GO:0004702//receptor signaling protein serine/threonine kinase activity;GO:0016628//oxidoreductase activity, acting on the CH-CH group of donors, NAD or NADP as acceptor;GO:0032559	GO:0006464//cellular protein modification process	gi|462421603|gb|EMJ25866.1|/0/hypothetical protein PRUPE_ppa026134mg [Prunus persica]
ppa026046m	948	41	68	6.699	17.6123	1.39457	Up	5.87e-07	8.32e-06	K09287|1|1e-86|318|vvi:100262843|RAV-like factor	-	-	-	gi|462412626|gb|EMJ17675.1|/0/hypothetical protein PRUPE_ppa026046mg, partial [Prunus persica]
ppa008035m	1047	38	63	5.62175	14.7744	1.39401	Up	1.53e-06	2.01e-05	-	GO:0031224//intrinsic to membrane	-	-	gi|462396807|gb|EMJ02606.1|/1.81299e-155/hypothetical protein PRUPE_ppa008035mg [Prunus persica]
ppa013236m	953	76	126	12.3525	32.4633	1.39401	Up	1.07e-11	2.63e-10	-	-	-	-	gi|462401777|gb|EMJ07334.1|/3.39169e-25/hypothetical protein PRUPE_ppa013236mg [Prunus persica]
ppa003260m	1770	281	465	24.5905	64.5052	1.39132	Up	7.83e-39	7.37e-37	K14638|1|5e-118|423|ppp:PHYPADRAFT_134814|solute carrier family 15 (peptide/histidine transporter), member 3/4	GO:0031224//intrinsic to membrane	-	GO:0015833//peptide transport	gi|462403939|gb|EMJ09496.1|/0/hypothetical protein PRUPE_ppa003260mg [Prunus persica]
ppa013296m	445	26	43	9.04998	23.726	1.39048	Up	7.35e-05	0.000683484	-	-	-	-	gi|462397311|gb|EMJ03110.1|/3.40765e-54/hypothetical protein PRUPE_ppa013296mg [Prunus persica]
ppa017446m	939	98	162	16.1657	42.3609	1.38979	Up	1.5e-14	4.73e-13	K00224|1|8e-119|424|aly:ARALYDRAFT_658933|[EC:1.3.1.-];K13081|5|2e-54|211|vvi:100233112|leucoanthocyanidin reductase [EC:1.17.1.3]	-	GO:0003824//catalytic activity	GO:0008152//metabolic process	gi|462406344|gb|EMJ11808.1|/2.90134e-178/hypothetical protein PRUPE_ppa017446mg [Prunus persica]
ppa026918m	1263	69	114	8.46214	22.1624	1.38902	Up	1.14e-10	2.57e-09	K08900|1|8e-117|418|pop:POPTR_563200|mitochondrial chaperone BCS1;K13120|5|7e-87|319|vvi:100263357|protein FAM32A	-	-	-	gi|462399973|gb|EMJ05641.1|/0/hypothetical protein PRUPE_ppa026918mg, partial [Prunus persica]
ppa004474m	1772	775	1274	67.7442	176.531	1.38175	Up	3.84e-102	1.24e-99	K09754|1|0.0|888|rcu:RCOM_1106600|coumaroylquinate(coumaroylshikimate) 3'-monooxygenase [EC:1.14.13.36]	GO:0031224//intrinsic to membrane	GO:0016709//oxidoreductase activity, acting on paired donors, with incorporation or reduction of molecular oxygen, NAD(P)H as one donor, and incorporation of one atom of oxygen;GO:0005506//iron ion binding	GO:0008152//metabolic process	gi|462420202|gb|EMJ24465.1|/0/hypothetical protein PRUPE_ppa004474mg [Prunus persica]
ppa001363m	2858	56	92	3.03501	7.90389	1.38086	Up	8.14e-09	1.51e-07	K12309|1|0.0|942|ath:AT3G52840|beta-galactosidase [EC:3.2.1.23];K01190|3|8e-71|267|cme:CMP078C|beta-galactosidase [EC:3.2.1.23]	-	GO:0030246//carbohydrate binding;GO:0015925;GO:0043167//ion binding	GO:0044238//primary metabolic process	gi|462395061|gb|EMJ00860.1|/0/hypothetical protein PRUPE_ppa001363mg [Prunus persica]
ppa012947m	680	39	64	8.88362	23.1093	1.37925	Up	1.54e-06	2.02e-05	K00517|1|9e-46|181|ath:AT3G26210|[EC:1.14.-.-];K13029|3|3e-45|179|sbi:SORBI_01g001180|4-hydroxyphenylacetaldehyde oxime monooxygenase [EC:1.14.13.68];K09755|4|8e-45|178|rcu:RCOM_0193830|ferulate-5-hydroxylase [EC:1.14.-.-]	GO:0043231//intracellular membrane-bounded organelle;GO:0044425//membrane part	GO:0016491//oxidoreductase activity;GO:0005506//iron ion binding	GO:0008152//metabolic process	gi|462405475|gb|EMJ10939.1|/1.87994e-81/hypothetical protein PRUPE_ppa012947mg [Prunus persica]
ppa004000m	2092	72	118	5.33096	13.8496	1.37737	Up	7.21e-11	1.67e-09	K00423|1|2e-171|600|ath:AT1G55570|L-ascorbate oxidase [EC:1.10.3.3]	-	GO:0016682//oxidoreductase activity, acting on diphenols and related substances as donors, oxygen as acceptor;GO:0046914//transition metal ion binding	GO:0008152//metabolic process	gi|462395695|gb|EMJ01494.1|/0/hypothetical protein PRUPE_ppa004000mg [Prunus persica]
ppa007044m	1169	30	49	3.97504	10.2919	1.37247	Up	2.8e-05	0.000288644	K08241|1|6e-55|213|rcu:RCOM_1595240|jasmonate O-methyltransferase [EC:2.1.1.141]	-	GO:0046872//metal ion binding;GO:0008757//S-adenosylmethionine-dependent methyltransferase activity;GO:0005515//protein binding	GO:0006730//one-carbon metabolic process;GO:0009943//adaxial/abaxial axis specification	gi|462407278|gb|EMJ12612.1|/0/hypothetical protein PRUPE_ppa007044mg [Prunus persica]
ppa002230m	2494	35	57	2.17373	5.61169	1.36826	Up	6.56e-06	7.78e-05	K14486|1|0.0|639|vvi:100264303|auxin response factor	-	GO:0005488//binding	GO:0009725//response to hormone stimulus;GO:0050794//regulation of cellular process	gi|462417088|gb|EMJ21825.1|/0/hypothetical protein PRUPE_ppa002230mg [Prunus persica]
ppa010982m	1050	102	166	15.0468	38.8181	1.36727	Up	1.54e-14	4.87e-13	K09286|1|2e-22|105|aly:ARALYDRAFT_897795|EREBP-like factor	GO:0044451//nucleoplasm part	GO:0005488//binding;GO:0001071//nucleic acid binding transcription factor activity	GO:0009743//response to carbohydrate stimulus;GO:0002218//activation of innate immune response;GO:0006351//transcription, DNA-dependent;GO:0009873//ethylene mediated signaling pathway	gi|462407854|gb|EMJ13188.1|/4.16186e-67/hypothetical protein PRUPE_ppa010982mg [Prunus persica]
ppa001718m	2590	190	309	11.3629	29.2937	1.36626	Up	1.11e-25	6.3e-24	K05349|1|0.0|1148|rcu:RCOM_1347430|beta-glucosidase [EC:3.2.1.21]	-	GO:0015926//glucosidase activity	GO:0044238//primary metabolic process	gi|462422604|gb|EMJ26867.1|/0/hypothetical protein PRUPE_ppa001718mg [Prunus persica]
ppa005105m	1434	32	52	3.45649	8.90368	1.36509	Up	1.73e-05	0.000186241	-	-	-	-	gi|462413871|gb|EMJ18920.1|/0/hypothetical protein PRUPE_ppa005105mg [Prunus persica]
ppa001349m	2547	56	91	3.4056	8.77259	1.36509	Up	1.32e-08	2.4e-07	K13415|1|6e-84|310|sbi:SORBI_03g032990|protein brassinosteroid insensitive 1 [EC:2.7.10.1 2.7.11.1]	GO:0016020//membrane	GO:0016491//oxidoreductase activity;GO:0016301//kinase activity	GO:0008152//metabolic process	gi|462417064|gb|EMJ21801.1|/0/hypothetical protein PRUPE_ppa001349mg [Prunus persica]
ppa009112m	921	71	115	11.9408	30.6587	1.3604	Up	1.88e-10	4.14e-09	K07213|1|1e-12|72.0|sbi:SORBI_08g022260|copper chaperone	-	-	-	gi|462401260|gb|EMJ06817.1|/3.72902e-122/hypothetical protein PRUPE_ppa009112mg [Prunus persica]
ppa010130m	794	34	55	6.63274	17.0082	1.35855	Up	1.07e-05	0.000120489	K09286|1|9e-67|251|vvi:100252531|EREBP-like factor	-	-	GO:0006351//transcription, DNA-dependent	gi|462397995|gb|EMJ03663.1|/3.57417e-112/hypothetical protein PRUPE_ppa010130mg [Prunus persica]
ppa003371m	1850	39	63	3.26533	8.3615	1.35653	Up	2.52e-06	3.2e-05	K13418|1|1e-150|531|pop:POPTR_913861|somatic embryogenesis receptor kinase 1 [EC:2.7.10.1 2.7.11.1]	GO:0031224//intrinsic to membrane	GO:0004871//signal transducer activity;GO:0016491//oxidoreductase activity;GO:0004672//protein kinase activity;GO:0032559	GO:0006464//cellular protein modification process	gi|462422568|gb|EMJ26831.1|/0/hypothetical protein PRUPE_ppa003371mg [Prunus persica]
ppa002671m	1941	85	137	6.78309	17.3305	1.3533	Up	4.35e-12	1.1e-10	K00924|1|1e-50|199|osa:4333525|[EC:2.7.1.-];K04733|4|7e-47|187|ath:AT5G38990|interleukin-1 receptor-associated kinase 4 [EC:2.7.11.1]	-	GO:0004674//protein serine/threonine kinase activity;GO:0032559	GO:0006464//cellular protein modification process	gi|462422051|gb|EMJ26314.1|/0/hypothetical protein PRUPE_ppa002671mg [Prunus persica]
ppa005162m	1606	1109	1780	106.96	272.138	1.34727	Up	1.66e-136	8.06e-134	K12930|1|5e-146|516|vvi:100233099|anthocyanidin 3-O-glucosyltransferase [EC:2.4.1.115];K10757|4|3e-126|450|ath:AT5G17050|flavonol 3-O-glucosyltransferase [EC:2.4.1.91]	-	GO:0035251//UDP-glucosyltransferase activity	GO:0009718//anthocyanin-containing compound biosynthetic process	gi|462414414|gb|EMJ19151.1|/0/hypothetical protein PRUPE_ppa005162mg [Prunus persica]
ppa004449m	1591	158	253	15.3823	39.045	1.34387	Up	8.11e-21	3.67e-19	K13407|1|0.0|663|vvi:100259592|cytochrome P450, family 94, subfamily A, polypeptide 1 (fatty acid omega-hydroxylase) [EC:1.14.-.-];K00517|4|2e-108|390|aly:ARALYDRAFT_324175|[EC:1.14.-.-]	-	GO:0016712//oxidoreductase activity, acting on paired donors, with incorporation or reduction of molecular oxygen, reduced flavin or flavoprotein as one donor, and incorporation of one atom of oxygen;GO:0005506//iron ion binding	GO:0008152//metabolic process	gi|462396370|gb|EMJ02169.1|/0/hypothetical protein PRUPE_ppa004449mg [Prunus persica]
ppa017864m	1275	70	112	8.50398	21.5687	1.34273	Up	4.85e-10	1.03e-08	-	-	-	-	gi|462423736|gb|EMJ27999.1|/0/hypothetical protein PRUPE_ppa017864mg [Prunus persica]
ppa004444m	1667	30	48	2.78753	7.07003	1.34273	Up	4.57e-05	0.000446059	K13407|1|0.0|671|vvi:100259592|cytochrome P450, family 94, subfamily A, polypeptide 1 (fatty acid omega-hydroxylase) [EC:1.14.-.-];K00517|4|4e-109|393|ath:AT3G56630|[EC:1.14.-.-]	GO:0043231//intracellular membrane-bounded organelle;GO:0044425//membrane part	GO:0005506//iron ion binding;GO:0016712//oxidoreductase activity, acting on paired donors, with incorporation or reduction of molecular oxygen, reduced flavin or flavoprotein as one donor, and incorporation of one atom of oxygen	GO:0008152//metabolic process	gi|462395192|gb|EMJ00991.1|/0/hypothetical protein PRUPE_ppa004444mg [Prunus persica]
ppa000681m	3120	144	230	7.14895	18.1004	1.34022	Up	5.39e-19	2.26e-17	K00924|1|4e-171|600|aly:ARALYDRAFT_473063|[EC:2.7.1.-];K08286|4|6e-166|583|ath:AT4G28490|protein-serine/threonine kinase [EC:2.7.11.-]	GO:0031224//intrinsic to membrane	GO:0004672//protein kinase activity;GO:0004871//signal transducer activity;GO:0016628//oxidoreductase activity, acting on the CH-CH group of donors, NAD or NADP as acceptor;GO:0032559	GO:0010065;GO:0010087//phloem or xylem histogenesis;GO:0006464//cellular protein modification process	gi|462416746|gb|EMJ21483.1|/0/hypothetical protein PRUPE_ppa000681mg [Prunus persica]
ppa020272m	996	62	99	9.64199	24.4057	1.33982	Up	5.16e-09	9.79e-08	-	-	-	-	gi|462399556|gb|EMJ05224.1|/1.392e-133/hypothetical protein PRUPE_ppa020272mg [Prunus persica]
ppa021902m	603	42	67	10.7886	27.2818	1.33843	Up	1.56e-06	2.04e-05	-	-	-	-	gi|462397044|gb|EMJ02843.1|/4.35568e-110/hypothetical protein PRUPE_ppa021902mg, partial [Prunus persica]
ppa006194m	1272	37	59	4.50556	11.3889	1.33784	Up	6.6e-06	7.81e-05	K14759|1|6e-12|70.5|ota:Ot17g02440|isochorismate synthase / 2-succinyl-5-enolpyruvyl-6-hydroxy-3-cyclohexene-1-carboxylate synthase / 2-succinyl-6-hydroxy-2,4-cyclohexadiene-1-carboxylate synthase / O-succinylbenzoate synthase [EC:5.4.4.2 2.2.1.9 4.2.99.2	GO:0009536//plastid	GO:0016872//intramolecular lyase activity	-	gi|462404906|gb|EMJ10370.1|/0/hypothetical protein PRUPE_ppa006194mg [Prunus persica]
ppa019864m	1425	290	462	31.5223	79.6054	1.33649	Up	2.38e-36	2.04e-34	K15397|1|2e-88|324|mtr:MTR_7g118170|3-ketoacyl-CoA synthase [EC:2.3.1.-]	GO:0044464//cell part	GO:0016747//transferase activity, transferring acyl groups other than amino-acyl groups	GO:0009314//response to radiation;GO:0006950//response to stress;GO:0006631//fatty acid metabolic process	gi|462417479|gb|EMJ22216.1|/0/hypothetical protein PRUPE_ppa019864mg [Prunus persica]
ppa001941m	2217	34	54	2.37546	5.98058	1.33208	Up	1.73e-05	0.000186714	K10999|1|1e-117|422|vvi:100248512|cellulose synthase A [EC:2.4.1.12]	GO:0031224//intrinsic to membrane	GO:0016759//cellulose synthase activity	GO:0045229//external encapsulating structure organization;GO:0009250//glucan biosynthetic process	gi|462403810|gb|EMJ09367.1|/0/hypothetical protein PRUPE_ppa001941mg [Prunus persica]
ppa010472m	1045	373	592	55.2875	139.098	1.33108	Up	8.35e-46	9.23e-44	K09873|1|4e-102|369|ath:AT3G16240|aquaporin TIP;K09866|2|3e-95|346|sbi:SORBI_10g019360|aquaporin-4	GO:0031224//intrinsic to membrane	-	GO:0006810//transport	gi|462412013|gb|EMJ17062.1|/1.07235e-123/hypothetical protein PRUPE_ppa010472mg [Prunus persica]
ppa002237m	2383	48	76	3.11998	7.83078	1.32762	Up	3.72e-07	5.47e-06	K13420|1|1e-69|263|rcu:RCOM_0633880|LRR receptor-like serine/threonine-protein kinase FLS2 [EC:2.7.11.1]	-	-	-	gi|462397140|gb|EMJ02939.1|/0/hypothetical protein PRUPE_ppa002237mg [Prunus persica]
ppa012260m	567	271	429	74.0322	185.776	1.32734	Up	1.57e-33	1.18e-31	K10757|1|1e-39|160|ath:AT5G17050|flavonol 3-O-glucosyltransferase [EC:2.4.1.91];K12930|2|5e-39|158|vvi:100233099|anthocyanidin 3-O-glucosyltransferase [EC:2.4.1.115];K15787|5|8e-36|147|aly:ARALYDRAFT_313693|flavonol-3-O-rhamnosyltransferase [EC:2.4.1.-]	-	GO:0016740//transferase activity	-	gi|462420502|gb|EMJ24765.1|/3.92741e-99/hypothetical protein PRUPE_ppa012260mg [Prunus persica]
ppa002328m	2069	98	155	7.33669	18.3944	1.32607	Up	4.18e-13	1.16e-11	K10775|1|0.0|1229|rcu:RCOM_0262230|phenylalanine ammonia-lyase [EC:4.3.1.24]	GO:0044424//intracellular part	GO:0016840	GO:0006558//L-phenylalanine metabolic process	gi|462417092|gb|EMJ21829.1|/0/hypothetical protein PRUPE_ppa002328mg [Prunus persica]
ppa019309m	345	74	117	33.2236	83.2688	1.32557	Up	3.03e-10	6.51e-09	-	GO:0044464//cell part	GO:0016788//hydrolase activity, acting on ester bonds	GO:0044238//primary metabolic process	gi|462408390|gb|EMJ13724.1|/8.88772e-47/hypothetical protein PRUPE_ppa019309mg, partial [Prunus persica]
ppa003413m	1927	62	98	4.98361	12.487	1.32517	Up	8.29e-09	1.53e-07	-	-	-	GO:0006952//defense response;GO:0033554//cellular response to stress;GO:0006970//response to osmotic stress;GO:0009696//salicylic acid metabolic process	gi|462407720|gb|EMJ13054.1|/0/hypothetical protein PRUPE_ppa003413mg [Prunus persica]
ppa008207m	1345	81	128	9.32818	23.367	1.3248	Up	4.59e-11	1.08e-09	-	GO:0043231//intracellular membrane-bounded organelle	GO:0015020//glucuronosyltransferase activity	GO:0009832//plant-type cell wall biogenesis;GO:0010413//glucuronoxylan metabolic process	gi|470149235|ref|XP_004310145.1|/0/PREDICTED: probable beta-1,4-xylosyltransferase IRX10-like [Fragaria vesca subsp. vesca]
ppa021800m	516	38	60	11.4069	28.5507	1.32362	Up	6.59e-06	7.81e-05	-	-	-	-	gi|462406465|gb|EMJ11929.1|/1.04422e-78/hypothetical protein PRUPE_ppa021800mg [Prunus persica]
ppa009430m	1137	45	71	6.13037	15.3325	1.32255	Up	9.67e-07	1.32e-05	-	-	-	-	gi|462407615|gb|EMJ12949.1|/3.89716e-138/hypothetical protein PRUPE_ppa009430mg [Prunus persica]
ppa013385m	803	135	213	26.0407	65.1297	1.32255	Up	2.25e-17	8.75e-16	-	-	-	-	gi|462415064|gb|EMJ19801.1|/3.19931e-68/hypothetical protein PRUPE_ppa013385mg [Prunus persica]
ppa008915m	1204	125	197	16.0812	40.1749	1.32092	Up	3.72e-16	1.32e-14	K09286|1|4e-61|233|pop:POPTR_588763|EREBP-like factor	-	-	-	gi|462415168|gb|EMJ19905.1|/2.99143e-160/hypothetical protein PRUPE_ppa008915mg [Prunus persica]
ppa012367m	1104	113	178	15.8542	39.5882	1.32021	Up	9.82e-15	3.18e-13	K14488|1|4e-56|216|rcu:RCOM_1611000|SAUR family protein	-	-	-	gi|462414963|gb|EMJ19700.1|/7.5673e-99/hypothetical protein PRUPE_ppa012367mg [Prunus persica]
ppa003412m	1751	40	63	3.53841	8.83425	1.32001	Up	4.07e-06	5.02e-05	K01193|1|0.0|880|vvi:100232951|beta-fructofuranosidase [EC:3.2.1.26]	-	GO:0004558//alpha-glucosidase activity	GO:0044238//primary metabolic process	gi|385282634|gb|AFI57904.1|/0/cell wall invertase 1 [Prunus persica]
ppa002657m	1944	35	55	2.78873	6.94675	1.31673	Up	1.73e-05	0.000186431	-	-	-	-	gi|462399761|gb|EMJ05429.1|/0/hypothetical protein PRUPE_ppa002657mg [Prunus persica]
ppa011697m	603	58	91	14.8986	37.0544	1.31447	Up	3.43e-08	5.89e-07	-	-	GO:0016811//hydrolase activity, acting on carbon-nitrogen (but not peptide) bonds, in linear amides;GO:0004463//leukotriene-A4 hydrolase activity	GO:0046496//nicotinamide nucleotide metabolic process	gi|462420420|gb|EMJ24683.1|/3.80692e-114/hypothetical protein PRUPE_ppa011697mg [Prunus persica]
ppa003323m	2207	127	199	8.91324	22.1394	1.31259	Up	3.7e-16	1.32e-14	K14494|1|1e-59|229|pop:POPTR_645273|DELLA protein	-	-	-	gi|462410536|gb|EMJ15870.1|/0/hypothetical protein PRUPE_ppa003323mg [Prunus persica]
ppa021397m	1425	30	47	3.26092	8.09838	1.31235	Up	7.4e-05	0.000688004	K13120|1|2e-122|437|vvi:100263357|protein FAM32A;K08900|2|6e-116|416|pop:POPTR_550987|mitochondrial chaperone BCS1	-	GO:0000166//nucleotide binding	-	gi|462394573|gb|EMJ00372.1|/0/hypothetical protein PRUPE_ppa021397mg [Prunus persica]
ppa007202m	1137	180	282	24.5215	60.8981	1.31235	Up	3.1e-22	1.52e-20	-	-	-	-	gi|462413886|gb|EMJ18935.1|/0/hypothetical protein PRUPE_ppa007202mg [Prunus persica]
ppa002781m	2024	330	516	25.2544	62.5971	1.30956	Up	3.55e-39	3.41e-37	K10576|1|3e-50|198|vvi:100250088|ubiquitin-conjugating enzyme E2 H [EC:6.3.2.19];K13415|3|4e-50|197|sbi:SORBI_03g032990|protein brassinosteroid insensitive 1 [EC:2.7.10.1 2.7.11.1]	GO:0016020//membrane	GO:0016491//oxidoreductase activity;GO:0004672//protein kinase activity;GO:0000166//nucleotide binding	GO:0008152//metabolic process	gi|462403960|gb|EMJ09517.1|/0/hypothetical protein PRUPE_ppa002781mg [Prunus persica]
ppa004404m	1547	130	203	13.0163	32.2197	1.30762	Up	2.31e-16	8.41e-15	K09754|1|0.0|934|rcu:RCOM_1106600|coumaroylquinate(coumaroylshikimate) 3'-monooxygenase [EC:1.14.13.36]	GO:0031224//intrinsic to membrane	GO:0016709//oxidoreductase activity, acting on paired donors, with incorporation or reduction of molecular oxygen, NAD(P)H as one donor, and incorporation of one atom of oxygen;GO:0005506//iron ion binding	GO:0008152//metabolic process	gi|462420171|gb|EMJ24434.1|/0/hypothetical protein PRUPE_ppa004404mg [Prunus persica]
ppa017228m	1647	41	64	3.85589	9.54117	1.3071	Up	4.06e-06	5e-05	K12126|1|1e-27|122|aly:ARALYDRAFT_471048|phytochrome-interacting factor 3;K13422|3|2e-06|52.4|mtr:MTR_8g067280|transcription factor MYC2	GO:0043231//intracellular membrane-bounded organelle	-	GO:0009639//response to red or far red light	gi|462412406|gb|EMJ17455.1|/0/hypothetical protein PRUPE_ppa017228mg, partial [Prunus persica]
ppa012014m	937	34	53	5.62048	13.8884	1.30511	Up	2.8e-05	0.000288543	K14517|1|2e-22|104|ath:AT5G47220|ethylene-responsive transcription factor 2;K14516|2|3e-22|103|rcu:RCOM_1007740|ethylene-responsive transcription factor 1	-	-	GO:0006351//transcription, DNA-dependent	gi|462407984|gb|EMJ13318.1|/2.78388e-72/hypothetical protein PRUPE_ppa012014mg [Prunus persica]
ppa007096m	1149	52	81	7.00999	17.3093	1.30407	Up	2.29e-07	3.46e-06	-	GO:0044464//cell part	-	-	gi|462399926|gb|EMJ05594.1|/0/hypothetical protein PRUPE_ppa007096mg [Prunus persica]
ppa005153m	1720	36	56	3.24197	7.9942	1.30208	Up	1.72e-05	0.000185812	-	-	-	-	gi|462419776|gb|EMJ24039.1|/0/hypothetical protein PRUPE_ppa005153mg [Prunus persica]
ppa008388m	1002	98	152	15.1493	37.247	1.29787	Up	1.68e-12	4.41e-11	-	-	-	-	gi|462414745|gb|EMJ19482.1|/4.68954e-121/hypothetical protein PRUPE_ppa008388mg [Prunus persica]
ppa018458m	2265	80	124	5.47087	13.4422	1.29692	Up	1.86e-10	4.11e-09	-	GO:0016020//membrane	GO:0016899//oxidoreductase activity, acting on the CH-OH group of donors, oxygen as acceptor;GO:0050662//coenzyme binding	GO:0008152//metabolic process	gi|462395894|gb|EMJ01693.1|/0/hypothetical protein PRUPE_ppa018458mg [Prunus persica]
ppa002099m	2494	1944	3013	120.735	296.632	1.29683	Up	2.4e-216	1.8e-213	K10775|1|0.0|1183|vvi:100241377|phenylalanine ammonia-lyase [EC:4.3.1.24]	GO:0044424//intracellular part	GO:0016840	GO:0006558//L-phenylalanine metabolic process	gi|462404074|gb|EMJ09631.1|/0/hypothetical protein PRUPE_ppa002099mg [Prunus persica]
ppa005456m	1469	146	226	15.3945	37.7748	1.29501	Up	8.63e-18	3.38e-16	K10956|1|0.0|861|pop:POPTR_728284|protein transport protein SEC61 subunit alpha	GO:0044464//cell part	GO:0008320//protein transmembrane transporter activity	GO:0006810//transport	gi|462407464|gb|EMJ12798.1|/0/hypothetical protein PRUPE_ppa005456mg [Prunus persica]
ppa006916m	1526	316	489	32.075	78.681	1.29456	Up	1.42e-36	1.22e-34	K00789|1|0.0|729|rcu:RCOM_1436370|S-adenosylmethionine synthetase [EC:2.5.1.6]	GO:0044424//intracellular part	GO:0046872//metal ion binding;GO:0016765//transferase activity, transferring alkyl or aryl (other than methyl) groups;GO:0032559	GO:0044237//cellular metabolic process	gi|462402976|gb|EMJ08533.1|/0/hypothetical protein PRUPE_ppa006916mg [Prunus persica]
ppa016764m	1416	55	85	6.01636	14.7391	1.29269	Up	1.41e-07	2.2e-06	-	-	-	-	gi|462406813|gb|EMJ12277.1|/4.39731e-153/hypothetical protein PRUPE_ppa016764mg [Prunus persica]
ppa004336m	1724	79	122	7.09781	17.3755	1.29161	Up	2.97e-10	6.4e-09	-	GO:0044444//cytoplasmic part;GO:0031224//intrinsic to membrane;GO:0043231//intracellular membrane-bounded organelle	-	GO:0051234//establishment of localization	gi|462407688|gb|EMJ13022.1|/0/hypothetical protein PRUPE_ppa004336mg [Prunus persica]
ppa004473m	1741	808	1246	71.8864	175.725	1.28953	Up	7.46e-90	1.85e-87	K09754|1|0.0|855|rcu:RCOM_1106600|coumaroylquinate(coumaroylshikimate) 3'-monooxygenase [EC:1.14.13.36]	GO:0031224//intrinsic to membrane	GO:0016709//oxidoreductase activity, acting on paired donors, with incorporation or reduction of molecular oxygen, NAD(P)H as one donor, and incorporation of one atom of oxygen;GO:0005506//iron ion binding	GO:0008152//metabolic process	gi|462420201|gb|EMJ24464.1|/0/hypothetical protein PRUPE_ppa004473mg [Prunus persica]
ppa026220m	1476	48	74	5.0372	12.3101	1.28915	Up	9.53e-07	1.3e-05	K03327|1|3e-180|629|pop:POPTR_890616|multidrug resistance protein, MATE family	-	GO:0022857//transmembrane transporter activity	GO:0006810//transport	gi|462409265|gb|EMJ14599.1|/0/hypothetical protein PRUPE_ppa026220mg [Prunus persica]
ppa001383m	2730	37	57	2.09929	5.12658	1.28809	Up	1.71e-05	0.000185087	K02212|1|0.0|1246|gmx:100782586|minichromosome maintenance protein 4 (cell division control protein 54)	-	GO:0003676//nucleic acid binding;GO:0042623//ATPase activity, coupled;GO:0032559	GO:0006261//DNA-dependent DNA replication	gi|462395064|gb|EMJ00863.1|/0/hypothetical protein PRUPE_ppa001383mg [Prunus persica]
ppa013013m	449	52	80	17.9387	43.7481	1.28614	Up	3.65e-07	5.39e-06	K11252|1|5e-46|181|rcu:RCOM_0350180|histone H2B	GO:0000785//chromatin;GO:0043231//intracellular membrane-bounded organelle	GO:0003676//nucleic acid binding	GO:0034728//nucleosome organization	gi|462401752|gb|EMJ07309.1|/9.89924e-46/hypothetical protein PRUPE_ppa013013mg [Prunus persica]
ppa015800m	603	39	60	10.018	24.4315	1.28614	Up	1.05e-05	0.000119211	-	-	GO:0005488//binding	-	gi|462405952|gb|EMJ11416.1|/1.28507e-61/hypothetical protein PRUPE_ppa015800mg [Prunus persica]
ppa004795m	1825	56	86	4.75291	11.5705	1.28356	Up	1.4e-07	2.19e-06	K01369|1|0.0|738|gmx:547964|legumain [EC:3.4.22.34]	-	GO:0004175//endopeptidase activity	GO:0016485//protein processing	gi|462405686|gb|EMJ11150.1|/0/hypothetical protein PRUPE_ppa004795mg [Prunus persica]
ppa006443m	1618	155	238	14.8384	36.1172	1.28335	Up	2.08e-18	8.45e-17	-	GO:0031224//intrinsic to membrane;GO:0043231//intracellular membrane-bounded organelle	-	GO:0051234//establishment of localization	gi|462400910|gb|EMJ06467.1|/0/hypothetical protein PRUPE_ppa006443mg [Prunus persica]
ppa006663m	1370	43	66	4.86163	11.8287	1.28278	Up	4.01e-06	4.94e-05	K00306|1|3e-116|417|bdi:100834553|sarcosine oxidase / L-pipecolate oxidase [EC:1.5.3.1 1.5.3.7]	-	GO:0016647//oxidoreductase activity, acting on the CH-NH group of donors, oxygen as acceptor	GO:0006760//folic acid-containing compound metabolic process	gi|462419729|gb|EMJ23992.1|/0/hypothetical protein PRUPE_ppa006663mg [Prunus persica]
ppa004657m	1758	86	132	7.57729	18.4362	1.28278	Up	7.14e-11	1.65e-09	K13120|1|2e-123|441|vvi:100263357|protein FAM32A;K08900|2|2e-120|431|pop:POPTR_550987|mitochondrial chaperone BCS1	GO:0043231//intracellular membrane-bounded organelle	GO:0017111//nucleoside-triphosphatase activity;GO:0032559	-	gi|462397489|gb|EMJ03157.1|/0/hypothetical protein PRUPE_ppa004657mg [Prunus persica]
ppa008845m	1535	298	457	30.0706	73.101	1.28154	Up	8.93e-34	6.8e-32	-	GO:0016020//membrane	-	GO:0000302//response to reactive oxygen species;GO:0010038//response to metal ion	gi|462406259|gb|EMJ11723.1|/0/hypothetical protein PRUPE_ppa008845mg [Prunus persica]
ppa008769m	1100	45	69	6.33657	15.4018	1.28133	Up	2.47e-06	3.15e-05	-	-	-	-	gi|462419701|gb|EMJ23964.1|/2.0145e-160/hypothetical protein PRUPE_ppa008769mg [Prunus persica]
ppa007656m	1445	34	52	3.64456	8.8359	1.27763	Up	4.48e-05	0.000438664	K13422|1|2e-10|65.5|pop:POPTR_676550|transcription factor MYC2	-	-	-	gi|462401062|gb|EMJ06619.1|/0/hypothetical protein PRUPE_ppa007656mg [Prunus persica]
ppa007883m	1286	38	58	4.57696	11.0739	1.27471	Up	1.69e-05	0.00018389	-	-	GO:0003676//nucleic acid binding	-	gi|462411765|gb|EMJ16814.1|/5.35161e-179/hypothetical protein PRUPE_ppa007883mg [Prunus persica]
ppa007991m	1239	2286	3487	285.785	691.029	1.27382	Up	4.27e-243	3.77e-240	K00514|1|1e-16|86.3|rcu:RCOM_1428040|zeta-carotene desaturase [EC:1.3.5.6];K01206|2|2e-14|78.6|ath:AT1G67830|alpha-L-fucosidase [EC:3.2.1.51]	-	GO:0016787//hydrolase activity	-	gi|462411776|gb|EMJ16825.1|/1.54248e-175/hypothetical protein PRUPE_ppa007991mg [Prunus persica]
ppa004507m	1747	134	204	11.8808	28.6716	1.27099	Up	8.84e-16	3.08e-14	K13289|1|0.0|740|gmx:100785987|cathepsin A (carboxypeptidase C) [EC:3.4.16.5]	-	GO:0004180//carboxypeptidase activity	GO:0019538//protein metabolic process	gi|462403006|gb|EMJ08563.1|/0/hypothetical protein PRUPE_ppa004507mg [Prunus persica]
ppa009289m	1114	69	105	9.59397	23.143	1.27038	Up	7.96e-09	1.48e-07	K06911|1|2e-143|506|gmx:100790637|	-	-	-	gi|462407568|gb|EMJ12902.1|/1.91249e-166/hypothetical protein PRUPE_ppa009289mg [Prunus persica]
ppa022581m	2214	75	114	5.24708	12.6428	1.26873	Up	1.91e-09	3.84e-08	-	GO:0016020//membrane	GO:0005488//binding	-	gi|462421404|gb|EMJ25667.1|/0/hypothetical protein PRUPE_ppa022581mg [Prunus persica]
ppa026375m	2277	75	114	5.10191	12.293	1.26873	Up	1.91e-09	3.84e-08	K00924|1|2e-34|146|ath:AT1G66150|[EC:2.7.1.-];K13416|5|3e-32|138|ath:AT4G33430|brassinosteroid insensitive 1-associated receptor kinase 1 [EC:2.7.10.1 2.7.11.1]	-	GO:0003824//catalytic activity	-	gi|462394818|gb|EMJ00617.1|/0/hypothetical protein PRUPE_ppa026375mg, partial [Prunus persica]
ppa005254m	1413	87	132	9.53699	22.9376	1.26611	Up	1.12e-10	2.51e-09	K12126|1|2e-09|62.0|aly:ARALYDRAFT_471048|phytochrome-interacting factor 3	-	-	-	gi|462399863|gb|EMJ05531.1|/8.55774e-173/hypothetical protein PRUPE_ppa005254mg [Prunus persica]
ppa011087m	805	120	182	23.0898	55.5125	1.26556	Up	3.72e-14	1.14e-12	K00799|1|2e-74|276|gmx:548031|glutathione S-transferase [EC:2.5.1.18]	-	GO:0016765//transferase activity, transferring alkyl or aryl (other than methyl) groups	-	gi|462423049|gb|EMJ27312.1|/2.12116e-128/hypothetical protein PRUPE_ppa011087mg [Prunus persica]
ppa009493m	941	35	53	5.7612	13.8293	1.26329	Up	4.44e-05	0.000434972	-	-	-	-	gi|462395931|gb|EMJ01730.1|/1.46349e-121/hypothetical protein PRUPE_ppa009493mg [Prunus persica]
ppa010129m	1055	170	257	24.9592	59.8131	1.26089	Up	3e-19	1.27e-17	K10666|1|3e-24|110|pop:POPTR_551914|E3 ubiquitin-protein ligase RNF5 [EC:6.3.2.19]	GO:0031090//organelle membrane	GO:0046872//metal ion binding;GO:0019787//small conjugating protein ligase activity	GO:0006511//ubiquitin-dependent protein catabolic process;GO:0009725//response to hormone stimulus;GO:0032446//protein modification by small protein conjugation;GO:0006950//response to stress	gi|462394133|gb|EMJ00037.1|/5.33465e-147/hypothetical protein PRUPE_ppa010129mg [Prunus persica]
ppa001743m	2422	96	145	6.13948	14.6997	1.2596	Up	1.67e-11	4.05e-10	-	GO:0043231//intracellular membrane-bounded organelle;GO:0030312//external encapsulating structure	-	-	gi|462403993|gb|EMJ09550.1|/0/hypothetical protein PRUPE_ppa001743mg [Prunus persica]
ppa000623m	3388	40	60	1.82874	4.34834	1.24962	Up	1.66e-05	0.000180019	K01051|1|6e-06|52.0|gmx:100776781|pectinesterase [EC:3.1.1.11]	GO:0016020//membrane	-	-	gi|462400202|gb|EMJ05870.1|/0/hypothetical protein PRUPE_ppa000623mg [Prunus persica]
ppa004231m	1569	52	78	5.13351	12.2064	1.24962	Up	9.15e-07	1.26e-05	K06444|1|0.0|783|vvi:100259482|lycopene epsilon-cyclase [EC:5.5.1.18]	-	GO:0009975//cyclase activity;GO:0016491//oxidoreductase activity	GO:0016117//carotenoid biosynthetic process;GO:0006091//generation of precursor metabolites and energy	gi|462399171|gb|EMJ04839.1|/0/hypothetical protein PRUPE_ppa004231mg [Prunus persica]
ppa021936m	1176	64	96	8.4296	20.0438	1.24962	Up	5.18e-08	8.65e-07	-	-	-	-	gi|462406391|gb|EMJ11855.1|/0/hypothetical protein PRUPE_ppa021936mg [Prunus persica]
ppa013328m	1172	56	84	7.40107	17.5981	1.24962	Up	3.51e-07	5.18e-06	-	-	-	-	gi|462395783|gb|EMJ01582.1|/4.27636e-15/hypothetical protein PRUPE_ppa012458mg [Prunus persica]
ppa023469m	732	38	57	8.04094	19.1196	1.24962	Up	2.69e-05	0.000278204	K01061|1|5e-61|232|bdi:100822628|carboxymethylenebutenolidase [EC:3.1.1.45]	-	GO:0003824//catalytic activity	-	gi|462421760|gb|EMJ26023.1|/4.16236e-141/hypothetical protein PRUPE_ppa023469mg [Prunus persica]
ppa004341m	1938	52	78	4.15608	9.88226	1.24962	Up	9.15e-07	1.26e-05	K10717|1|5e-96|350|vvi:100258332|cytokinin trans-hydroxylase	-	GO:0016634;GO:0005506//iron ion binding	GO:0008152//metabolic process	gi|462403017|gb|EMJ08574.1|/0/hypothetical protein PRUPE_ppa004341mg [Prunus persica]
ppa003702m	1769	72	108	6.30433	14.9903	1.24962	Up	7.7e-09	1.43e-07	K14494|1|1e-62|239|pop:POPTR_645273|DELLA protein	-	-	-	gi|462411668|gb|EMJ16717.1|/0/hypothetical protein PRUPE_ppa003702mg [Prunus persica]
ppa008023m	1189	972	1455	126.625	300.467	1.24665	Up	3.26e-99	9.88e-97	-	GO:0005618//cell wall	-	GO:0009628//response to abiotic stimulus	gi|462414702|gb|EMJ19439.1|/0/hypothetical protein PRUPE_ppa008023mg [Prunus persica]
ppa004544m	1739	1436	2146	127.905	303.002	1.24425	Up	6e-145	3.05e-142	K00487|1|0.0|864|rcu:RCOM_1164350|trans-cinnamate 4-monooxygenase [EC:1.14.13.11]	-	GO:0016709//oxidoreductase activity, acting on paired donors, with incorporation or reduction of molecular oxygen, NAD(P)H as one donor, and incorporation of one atom of oxygen;GO:0005506//iron ion binding	GO:0008152//metabolic process	gi|462400687|gb|EMJ06244.1|/0/hypothetical protein PRUPE_ppa004544mg [Prunus persica]
ppa011423m	1328	115	171	13.4133	31.6165	1.23702	Up	5.76e-13	1.58e-11	-	-	-	-	gi|462414865|gb|EMJ19602.1|/3.9793e-92/hypothetical protein PRUPE_ppa011423mg [Prunus persica]
ppa018586m	2805	35	52	1.93272	4.55183	1.23581	Up	7.04e-05	0.000657982	K04733|1|5e-70|264|smo:SELMODRAFT_159261|interleukin-1 receptor-associated kinase 4 [EC:2.7.11.1]	GO:0031224//intrinsic to membrane	GO:0004871//signal transducer activity;GO:0016491//oxidoreductase activity;GO:0004674//protein serine/threonine kinase activity;GO:0032559	GO:0006464//cellular protein modification process;GO:0007167//enzyme linked receptor protein signaling pathway	gi|462403861|gb|EMJ09418.1|/0/hypothetical protein PRUPE_ppa018586mg, partial [Prunus persica]
ppa025070m	2142	58	86	4.19414	9.85813	1.23294	Up	3.41e-07	5.05e-06	-	-	-	-	gi|462404558|gb|EMJ10022.1|/0/hypothetical protein PRUPE_ppa025070mg [Prunus persica]
ppa004113m	1929	245	363	19.6729	46.2051	1.23184	Up	1.3e-25	7.3e-24	K03327|1|0.0|775|rcu:RCOM_0024820|multidrug resistance protein, MATE family	GO:0031090//organelle membrane;GO:0043231//intracellular membrane-bounded organelle	GO:0015291//secondary active transmembrane transporter activity	GO:0015893//drug transport	gi|462419423|gb|EMJ23686.1|/0/hypothetical protein PRUPE_ppa004113mg [Prunus persica]
ppa024899m	276	123	182	69.0288	161.911	1.22993	Up	1.36e-13	3.92e-12	-	-	-	-	gi|462396198|gb|EMJ01997.1|/1.43092e-36/hypothetical protein PRUPE_ppa024899mg [Prunus persica]
ppa015037m	2397	134	198	8.65907	20.2821	1.22792	Up	1.28e-14	4.07e-13	K15920|1|0.0|835|osa:4337166|beta-D-xylosidase 4 [EC:3.2.1.37]	GO:0031410//cytoplasmic vesicle	GO:0015926//glucosidase activity	GO:0044238//primary metabolic process	gi|462395659|gb|EMJ01458.1|/0/hypothetical protein PRUPE_ppa015037mg [Prunus persica]
ppa022134m	1251	44	65	5.44791	12.7577	1.22759	Up	9.91e-06	0.000112838	-	-	-	-	gi|462403794|gb|EMJ09351.1|/0/hypothetical protein PRUPE_ppa022134mg [Prunus persica]
ppa013340m	751	86	127	17.7375	41.5221	1.22707	Up	6.78e-10	1.41e-08	-	-	-	-	gi|462411299|gb|EMJ16348.1|/2.83962e-60/hypothetical protein PRUPE_ppa013340mg [Prunus persica]
ppa003709m	1727	86	127	7.7133	18.0562	1.22707	Up	6.78e-10	1.41e-08	-	-	-	-	gi|462400660|gb|EMJ06217.1|/0/hypothetical protein PRUPE_ppa003709mg [Prunus persica]
ppa001989m	2348	145	214	9.56542	22.3785	1.22621	Up	1.2e-15	4.14e-14	-	-	-	GO:0050896//response to stimulus	gi|462416697|gb|EMJ21434.1|/0/hypothetical protein PRUPE_ppa001989mg [Prunus persica]
ppa025987m	1035	118	174	17.6594	41.2785	1.22496	Up	5.51e-13	1.52e-11	-	GO:0016020//membrane	GO:0004091//carboxylesterase activity	-	gi|462395370|gb|EMJ01169.1|/0/hypothetical protein PRUPE_ppa025987mg, partial [Prunus persica]
ppa000646m	3267	36	53	1.70682	3.98329	1.22265	Up	6.93e-05	0.000650344	-	-	-	-	gi|462422335|gb|EMJ26598.1|/0/hypothetical protein PRUPE_ppa000646mg [Prunus persica]
ppa013404m	588	108	159	28.4499	66.395	1.22265	Up	5.81e-12	1.45e-10	-	-	-	-	gi|462406962|gb|EMJ12426.1|/6.23661e-50/hypothetical protein PRUPE_ppa013404mg [Prunus persica]
ppa014064m	562	53	78	14.6074	34.078	1.22214	Up	1.42e-06	1.87e-05	-	-	-	-	gi|462411352|gb|EMJ16401.1|/3.81808e-46/hypothetical protein PRUPE_ppa014064mg [Prunus persica]
ppa022337m	1203	53	78	6.82409	15.92	1.22214	Up	1.42e-06	1.87e-05	-	-	-	-	gi|462421822|gb|EMJ26085.1|/0/hypothetical protein PRUPE_ppa022337mg [Prunus persica]
ppa010522m	766	34	50	6.87519	16.0272	1.22105	Up	0.000112959	0.000999811	-	-	-	GO:0006950//response to stress	gi|190613907|gb|ACE80957.1|/4.19567e-139/putative allergen Pru p 2.01A [Prunus dulcis x Prunus persica]
ppa023699m	2082	51	75	3.79423	8.84496	1.22105	Up	2.29e-06	2.93e-05	-	-	-	-	gi|462406835|gb|EMJ12299.1|/0/hypothetical protein PRUPE_ppa023699mg [Prunus persica]
ppa002031m	2365	51	75	3.34021	7.78656	1.22105	Up	2.29e-06	2.93e-05	K15164|1|0.0|1007|aly:ARALYDRAFT_314757|mediator of RNA polymerase II transcription subunit 13;K01895|2|2e-31|135|cre:CHLREDRAFT_139750|acetyl-CoA synthetase [EC:6.2.1.1]	GO:0042579//microbody	GO:0016405//CoA-ligase activity	GO:0042445//hormone metabolic process	gi|462403985|gb|EMJ09542.1|/0/hypothetical protein PRUPE_ppa002031mg [Prunus persica]
ppa009254m	1202	261	383	33.6334	78.2365	1.21795	Up	1.78e-26	1.05e-24	K14484|1|1e-71|268|ath:AT3G23050|auxin-responsive protein IAA	GO:0043231//intracellular membrane-bounded organelle	GO:0005515//protein binding	GO:0009755//hormone-mediated signaling pathway	gi|462401282|gb|EMJ06839.1|/2.29271e-144/hypothetical protein PRUPE_ppa009254mg [Prunus persica]
ppa010271m	941	60	88	9.87634	22.9619	1.2172	Up	3.3e-07	4.89e-06	-	-	-	GO:0012501//programmed cell death	gi|462407754|gb|EMJ13088.1|/2.40113e-140/hypothetical protein PRUPE_ppa010271mg [Prunus persica]
ppa004414m	1736	58	85	5.17503	12.0222	1.21606	Up	5.33e-07	7.61e-06	K15639|1|4e-117|420|ath:AT2G26710|cytochrome P450, family 734, subfamily A, polypeptide 1 (PHYB activation tagged suppressor 1) [EC:1.14.-.-];K15638|3|4e-100|363|aly:ARALYDRAFT_494050|cytochrome P450, family 72, subfamily C, polypeptide 1;K10717|5|2e-87|3	-	GO:0016491//oxidoreductase activity;GO:0005506//iron ion binding	GO:0008152//metabolic process	gi|462420177|gb|EMJ24440.1|/0/hypothetical protein PRUPE_ppa004414mg [Prunus persica]
ppa006707m	1227	54	79	6.81685	15.8088	1.21355	Up	1.39e-06	1.84e-05	-	GO:0031224//intrinsic to membrane	GO:0016491//oxidoreductase activity	-	gi|462413882|gb|EMJ18931.1|/0/hypothetical protein PRUPE_ppa006707mg [Prunus persica]
ppa013133m	535	52	76	15.0551	34.8799	1.21214	Up	2.25e-06	2.89e-05	-	-	-	-	gi|462420699|gb|EMJ24962.1|/4.33537e-54/hypothetical protein PRUPE_ppa013133mg [Prunus persica]
ppa000609m	3323	156	228	7.27158	16.8469	1.21214	Up	2.71e-16	9.82e-15	K03695|1|1e-10|67.4|cme:CMI251C|ATP-dependent Clp protease ATP-binding subunit ClpB	-	-	-	gi|462403765|gb|EMJ09322.1|/0/hypothetical protein PRUPE_ppa000609mg [Prunus persica]
ppa025548m	1551	50	73	4.99336	11.5565	1.21062	Up	3.64e-06	4.52e-05	-	-	-	-	gi|462404577|gb|EMJ10041.1|/0/hypothetical protein PRUPE_ppa025548mg [Prunus persica]
ppa007995m	1109	120	175	16.7604	38.7456	1.20898	Up	8.25e-13	2.23e-11	K14709|1|2e-87|320|bdi:100827984|solute carrier family 39 (zinc transporter), member 1/2/3	-	GO:0046873//metal ion transmembrane transporter activity	GO:0051707//response to other organism;GO:0000041//transition metal ion transport	gi|462401109|gb|EMJ06666.1|/5.93455e-160/hypothetical protein PRUPE_ppa007995mg [Prunus persica]
ppa009236m	975	35	51	5.56029	12.8434	1.2078	Up	0.000110901	0.000982881	-	-	-	-	gi|462395899|gb|EMJ01698.1|/3.10057e-130/hypothetical protein PRUPE_ppa009236mg [Prunus persica]
ppa008513m	1475	57	83	5.98573	13.8166	1.2068	Up	8.45e-07	1.17e-05	K10523|1|4e-15|81.3|sbi:SORBI_07g006510|speckle-type POZ protein	-	-	-	gi|462401173|gb|EMJ06730.1|/0/hypothetical protein PRUPE_ppa008513mg [Prunus persica]
ppa011430m	636	57	83	13.882	32.0432	1.2068	Up	8.45e-07	1.17e-05	-	-	-	-	gi|462420366|gb|EMJ24629.1|/4.03179e-120/hypothetical protein PRUPE_ppa011430mg [Prunus persica]
ppa005910m	1679	163	237	15.0373	34.6588	1.20467	Up	1.01e-16	3.75e-15	K13065|1|0.0|741|pop:POPTR_554899|shikimate O-hydroxycinnamoyltransferase [EC:2.3.1.133]	-	GO:0050737	GO:0048878//chemical homeostasis;GO:0009813//flavonoid biosynthetic process	gi|462411551|gb|EMJ16600.1|/0/hypothetical protein PRUPE_ppa005910mg [Prunus persica]
ppa011846m	641	51	74	12.3239	28.3458	1.20168	Up	3.57e-06	4.44e-05	-	-	-	-	gi|462405367|gb|EMJ10831.1|/3.14202e-96/hypothetical protein PRUPE_ppa011846mg [Prunus persica]
ppa002319m	2064	96	139	7.20437	16.5356	1.19863	Up	2.37e-10	5.18e-09	-	-	GO:0005088//Ras guanyl-nucleotide exchange factor activity	-	gi|462400610|gb|EMJ06167.1|/0/hypothetical protein PRUPE_ppa002319mg [Prunus persica]
ppa008539m	1499	56	81	5.78656	13.2678	1.19715	Up	1.34e-06	1.78e-05	-	-	GO:0003676//nucleic acid binding;GO:0046872//metal ion binding;GO:0001071//nucleic acid binding transcription factor activity	GO:0010038//response to metal ion;GO:0009725//response to hormone stimulus;GO:0006970//response to osmotic stress;GO:0006351//transcription, DNA-dependent	gi|462419578|gb|EMJ23841.1|/2.34326e-168/hypothetical protein PRUPE_ppa008539mg [Prunus persica]
ppa005561m	1371	84	121	9.49022	21.6702	1.1912	Up	4.05e-09	7.8e-08	-	GO:0005887//integral to plasma membrane	GO:0005267//potassium channel activity	GO:0030001//metal ion transport	gi|462406182|gb|EMJ11646.1|/0/hypothetical protein PRUPE_ppa005561m1g, partial [Prunus persica]
ppa012494m	758	355	511	72.5427	165.526	1.19016	Up	1.49e-33	1.12e-31	-	GO:0031225//anchored to membrane	GO:0016787//hydrolase activity;GO:0005488//binding	GO:0051234//establishment of localization;GO:0010876//lipid localization	gi|462420536|gb|EMJ24799.1|/5.48179e-59/hypothetical protein PRUPE_ppa012494mg [Prunus persica]
ppa013410m	736	57	82	11.9959	27.3559	1.18932	Up	1.31e-06	1.75e-05	K13464|1|8e-06|48.9|pop:POPTR_548076|jasmonate ZIM domain-containing protein	-	-	-	gi|462408102|gb|EMJ13436.1|/2.13637e-52/hypothetical protein PRUPE_ppa013410mg [Prunus persica]
ppa001010m	3339	444	636	20.5969	46.7688	1.18312	Up	5.83e-41	5.78e-39	K00924|1|3e-171|601|ath:AT1G28440|[EC:2.7.1.-];K08286|3|2e-155|548|ath:AT4G28490|protein-serine/threonine kinase [EC:2.7.11.-]	GO:0044462;GO:0016020//membrane	GO:0004672//protein kinase activity;GO:0004871//signal transducer activity;GO:0016491//oxidoreductase activity;GO:0032559	GO:0006468//protein phosphorylation;GO:0007167//enzyme linked receptor protein signaling pathway;GO:0032501//multicellular organismal process;GO:0006950//response to stress	gi|462423955|gb|EMJ28218.1|/0/hypothetical protein PRUPE_ppa001010mg [Prunus persica]
ppa016640m	1419	656	939	71.607	162.479	1.18208	Up	1.54e-59	2.35e-57	K13065|1|6e-26|117|sbi:SORBI_06g021640|shikimate O-hydroxycinnamoyltransferase [EC:2.3.1.133];K15400|2|8e-26|116|osa:4350569|omega-hydroxypalmitate O-feruloyl transferase [EC:2.3.1.188]	-	GO:0016740//transferase activity	-	gi|462408291|gb|EMJ13625.1|/0/hypothetical protein PRUPE_ppa016640mg [Prunus persica]
ppa000347m	3783	58	83	2.37479	5.38713	1.18171	Up	1.28e-06	1.71e-05	K10395|1|0.0|1526|rcu:RCOM_1039560|kinesin family member 4/7/21/27	-	GO:0003774//motor activity;GO:0000166//nucleotide binding	-	gi|462422384|gb|EMJ26647.1|/0/hypothetical protein PRUPE_ppa000347mg [Prunus persica]
ppa006575m	1410	49	70	5.38284	12.1897	1.17923	Up	8.99e-06	0.000103124	-	-	-	-	gi|462419712|gb|EMJ23975.1|/0/hypothetical protein PRUPE_ppa006575mg [Prunus persica]
ppa019578m	657	49	70	11.5522	26.1606	1.17923	Up	8.99e-06	0.000103183	-	-	-	-	gi|462415785|gb|EMJ20522.1|/4.89101e-116/hypothetical protein PRUPE_ppa019578mg [Prunus persica]
ppa007432m	1107	75	107	10.4942	23.7329	1.1773	Up	4.26e-08	7.19e-07	K15172|1|9e-27|119|vcn:VOLCADRAFT_106802|transcription elongation factor SPT5	-	GO:0005488//binding	-	gi|462420285|gb|EMJ24548.1|/0/hypothetical protein PRUPE_ppa007432mg [Prunus persica]
ppa024188m	681	94	134	21.3804	48.314	1.17616	Up	9e-10	1.84e-08	-	-	-	-	gi|462421685|gb|EMJ25948.1|/1.0269e-127/hypothetical protein PRUPE_ppa024188mg [Prunus persica]
ppa002351m	2075	71	101	5.29998	11.9514	1.17312	Up	1.1e-07	1.74e-06	K05681|1|2e-91|335|cme:CMS467C|ATP-binding cassette, subfamily G (WHITE), member 2;K12843|2|3e-70|265|vvi:100248403|U4/U6 small nuclear ribonucleoprotein PRP3;K05663|4|2e-19|95.9|aly:ARALYDRAFT_495937|mitochondrial ABC transporter ATM	GO:0044464//cell part	GO:0017111//nucleoside-triphosphatase activity;GO:0015604//organic phosphonate transmembrane transporter activity;GO:0032559	GO:0009207	gi|462422099|gb|EMJ26362.1|/0/hypothetical protein PRUPE_ppa002351mg [Prunus persica]
ppa005767m	1588	76	108	7.41306	16.6989	1.17161	Up	4.17e-08	7.05e-07	K15174|1|2e-07|55.8|pop:POPTR_751858|RNA polymerase II-associated factor 1	-	-	-	gi|462419098|gb|EMJ23361.1|/0/hypothetical protein PRUPE_ppa005767mg [Prunus persica]
ppa026079m	2055	50	71	3.76871	8.48324	1.17055	Up	8.78e-06	0.000101063	K10406|1|1e-144|511|zma:100285120|kinesin family member C2/C3	GO:0015630//microtubule cytoskeleton	GO:0003774//motor activity;GO:0032559	GO:0007017//microtubule-based process	gi|462404336|gb|EMJ09893.1|/0/hypothetical protein PRUPE_ppa026079mg, partial [Prunus persica]
ppa009922m	1025	67	95	10.1248	22.757	1.16842	Up	2.86e-07	4.27e-06	-	GO:0009536//plastid	-	GO:0006952//defense response;GO:0003006//developmental process involved in reproduction	gi|462396704|gb|EMJ02503.1|/5.8835e-143/hypothetical protein PRUPE_ppa009922mg [Prunus persica]
ppa005160m	1692	255	361	23.3439	52.3868	1.16616	Up	1.84e-23	9.51e-22	K14489|1|1e-08|59.7|vvi:100263145|arabidopsis histidine kinase 2/3/4 (cytokinin receptor) [EC:2.7.13.3]	GO:0030312//external encapsulating structure	GO:0016798//hydrolase activity, acting on glycosyl bonds	-	gi|222139398|gb|ACM45718.1|/0/endo-1,3-beta-glucanase [Pyrus pyrifolia]
ppa007595m	1529	41	58	4.15347	9.31399	1.16508	Up	6.23e-05	0.000591075	K08202|1|1e-38|159|vcn:VOLCADRAFT_95576|MFS transporter, OCT family, solute carrier family 22 (organic cation transporter), member 4/5;K08150|3|4e-12|71.2|gmx:100814449|MFS transporter, SP family, solute carrier family 2 (myo-inositol transporter), member	GO:0044464//cell part	GO:0022891//substrate-specific transmembrane transporter activity	GO:0006810//transport	gi|462407344|gb|EMJ12678.1|/0/hypothetical protein PRUPE_ppa007595mg [Prunus persica]
ppa012473m	697	87	123	19.334	43.3299	1.16423	Up	5.83e-09	1.1e-07	-	-	-	-	gi|462401668|gb|EMJ07225.1|/2.02435e-86/hypothetical protein PRUPE_ppa012473mg [Prunus persica]
ppa008554m	992	74	104	11.5546	25.7417	1.15564	Up	1.03e-07	1.63e-06	-	-	-	-	gi|462419582|gb|EMJ23845.1|/2.88782e-115/hypothetical protein PRUPE_ppa008554mg [Prunus persica]
ppa012651m	928	2808	3946	468.688	1044.06	1.1555	Up	3.54e-235	2.77e-232	-	-	-	GO:0006950//response to stress	gi|82492265|gb|ABB78006.1|/4.65119e-88/major allergen Pru p 1 [Prunus persica]
ppa009161m	1082	42	59	6.01252	13.3888	1.15498	Up	6.08e-05	0.000579087	K05283|1|4e-13|73.9|aly:ARALYDRAFT_354960|phosphatidylinositol glycan, class W [EC:2.3.-.-];K15692|2|1e-09|62.4|smo:SELMODRAFT_66937|E3 ubiquitin-protein ligase RNF13 [EC:6.3.2.19];K11982|3|6e-09|60.1|bdi:100838213|E3 ubiquitin-protein ligase RNF115/126 [	-	-	GO:0050896//response to stimulus	gi|462420114|gb|EMJ24377.1|/3.27528e-123/hypothetical protein PRUPE_ppa009161mg [Prunus persica]
ppa020634m	1311	149	209	17.6043	39.1434	1.15285	Up	5.25e-14	1.59e-12	-	GO:0044464//cell part	GO:0046914//transition metal ion binding	-	gi|462421273|gb|EMJ25536.1|/0/hypothetical protein PRUPE_ppa020634mg [Prunus persica]
ppa010731m	848	112	157	20.4577	45.4589	1.15192	Up	7.06e-11	1.64e-09	K01183|1|3e-104|376|pop:POPTR_1116414|chitinase [EC:3.2.1.14]	GO:0030312//external encapsulating structure	GO:0004553//hydrolase activity, hydrolyzing O-glycosyl compounds;GO:0030247//polysaccharide binding	GO:0009793//embryo development ending in seed dormancy;GO:0033554//cellular response to stress;GO:0006026	gi|462420760|gb|EMJ25023.1|/1.31465e-139/hypothetical protein PRUPE_ppa010731mg [Prunus persica]
ppa013797m	634	40	56	9.77249	21.6877	1.15008	Up	9.88e-05	0.00088784	K03676|1|3e-21|99.8|bdi:100821530|glutaredoxin 3	GO:0044464//cell part	GO:0015036//disulfide oxidoreductase activity	GO:0019725//cellular homeostasis	gi|462396840|gb|EMJ02639.1|/1.44513e-53/hypothetical protein PRUPE_ppa013797mg [Prunus persica]
ppa006347m	1639	50	70	4.72526	10.4866	1.15008	Up	1.35e-05	0.000149684	K00924|1|1e-118|425|ath:AT4G35600|[EC:2.7.1.-]	GO:0009536//plastid	GO:0004713//protein tyrosine kinase activity;GO:0032559	GO:0006464//cellular protein modification process	gi|462395345|gb|EMJ01144.1|/0/hypothetical protein PRUPE_ppa006347mg [Prunus persica]
ppa004095m	1623	100	140	9.54368	21.1799	1.15008	Up	7.8e-10	1.61e-08	K00517|1|4e-131|466|ath:AT4G31940|[EC:1.14.-.-];K05280|2|6e-89|326|mtr:MTR_3g025230|flavonoid 3'-monooxygenase [EC:1.14.13.21]	-	GO:0016709//oxidoreductase activity, acting on paired donors, with incorporation or reduction of molecular oxygen, NAD(P)H as one donor, and incorporation of one atom of oxygen;GO:0005506//iron ion binding	GO:0008299//isoprenoid biosynthetic process	gi|462397102|gb|EMJ02901.1|/0/hypothetical protein PRUPE_ppa004095mg [Prunus persica]
ppa018145m	567	145	202	39.6113	87.4749	1.14296	Up	2.03e-13	5.77e-12	K11275|1|6e-09|58.5|gmx:100775944|histone H1/5	GO:0043231//intracellular membrane-bounded organelle;GO:0000785//chromatin	GO:0003676//nucleic acid binding	GO:0006351//transcription, DNA-dependent;GO:0034728//nucleosome organization	gi|462418827|gb|EMJ23090.1|/7.79027e-39/hypothetical protein PRUPE_ppa018145mg [Prunus persica]
ppa010041m	1125	56	78	7.71027	17.0238	1.1427	Up	4.91e-06	5.97e-05	-	-	-	GO:0000902//cell morphogenesis;GO:0009827//plant-type cell wall modification;GO:0000003//reproduction	gi|462411968|gb|EMJ17017.1|/1.08342e-124/hypothetical protein PRUPE_ppa010041mg [Prunus persica]
ppa013781m	492	130	181	40.9273	90.3293	1.14213	Up	3.63e-12	9.26e-11	K11254|1|2e-40|162|mtr:MTR_2g096100|histone H4	GO:0000785//chromatin;GO:0031090//organelle membrane;GO:0009536//plastid	GO:0003676//nucleic acid binding	GO:0034728//nucleosome organization	gi|195617694|gb|ACG30677.1|/2.82587e-40/histone H4 [Zea mays]
ppa006124m	1282	51	71	6.16193	13.5983	1.14198	Up	1.32e-05	0.000146079	-	-	-	-	gi|462414507|gb|EMJ19244.1|/0/hypothetical protein PRUPE_ppa006124mg [Prunus persica]
ppa004430m	1866	2267	3153	188.18	414.885	1.1406	Up	1.96e-184	1.33e-181	K01858|1|0.0|967|pop:POPTR_831371|myo-inositol-1-phosphate synthase [EC:5.5.1.4]	GO:0044424//intracellular part	GO:0016872//intramolecular lyase activity	GO:0006644//phospholipid metabolic process;GO:0006020//inositol metabolic process	gi|462400697|gb|EMJ06254.1|/0/hypothetical protein PRUPE_ppa004430mg [Prunus persica]
ppa015221m	858	275	382	49.6455	109.318	1.1388	Up	7.45e-24	3.92e-22	K12930|1|3e-79|293|rcu:RCOM_1324500|anthocyanidin 3-O-glucosyltransferase [EC:2.4.1.115];K10757|4|2e-71|267|aly:ARALYDRAFT_326139|flavonol 3-O-glucosyltransferase [EC:2.4.1.91]	-	GO:0016757//transferase activity, transferring glycosyl groups	-	gi|462420983|gb|EMJ25246.1|/3.29653e-162/hypothetical protein PRUPE_ppa015221mg, partial [Prunus persica]
ppa006090m	1284	80	111	9.65071	21.2263	1.13714	Up	5.76e-08	9.55e-07	-	GO:0005622//intracellular	-	-	gi|462411575|gb|EMJ16624.1|/0/hypothetical protein PRUPE_ppa006090mg [Prunus persica]
ppa010244m	1262	303	420	37.1893	81.7157	1.13573	Up	5.89e-26	3.41e-24	K00861|1|7e-15|80.1|vcn:VOLCADRAFT_103251|riboflavin kinase [EC:2.7.1.26];K07748|2|3e-11|68.2|rcu:RCOM_0707880|sterol-4alpha-carboxylate 3-dehydrogenase (decarboxylating) [EC:1.1.1.170]	GO:0043231//intracellular membrane-bounded organelle	-	-	gi|462405229|gb|EMJ10693.1|/8.75184e-142/hypothetical protein PRUPE_ppa010244mg [Prunus persica]
ppa011467m	730	153	212	32.4641	71.3064	1.13519	Up	7.17e-14	2.15e-12	-	GO:0005576//extracellular region;GO:0030312//external encapsulating structure	GO:0046914//transition metal ion binding;GO:0004871//signal transducer activity	GO:0009755//hormone-mediated signaling pathway	gi|18203684|sp|Q9ZRA4.1|AB19A_PRUPE/1.02875e-99/RecName: Full=Auxin-binding protein ABP19a; Flags: Precursor
ppa009997m	1187	52	72	6.78558	14.8935	1.13414	Up	1.28e-05	0.000142666	-	-	-	-	gi|462397979|gb|EMJ03647.1|/2.05943e-105/hypothetical protein PRUPE_ppa009997mg [Prunus persica]
ppa019965m	1500	65	90	6.71207	14.7322	1.13414	Up	1.08e-06	1.46e-05	K00517|1|1e-168|591|ath:AT4G37370|[EC:1.14.-.-]	-	GO:0016709//oxidoreductase activity, acting on paired donors, with incorporation or reduction of molecular oxygen, NAD(P)H as one donor, and incorporation of one atom of oxygen;GO:0005506//iron ion binding	GO:0008152//metabolic process	gi|462402195|gb|EMJ07752.1|/0/hypothetical protein PRUPE_ppa019965mg [Prunus persica]
ppa005138m	1598	73	101	7.07588	15.5189	1.13304	Up	2.45e-07	3.68e-06	K04733|1|4e-42|171|smo:SELMODRAFT_159261|interleukin-1 receptor-associated kinase 4 [EC:2.7.11.1];K13430|3|2e-40|164|osa:4329463|serine/threonine-protein kinase PBS1 [EC:2.7.11.1]	GO:0044464//cell part	GO:0004871//signal transducer activity;GO:0004672//protein kinase activity;GO:0032559	GO:0006464//cellular protein modification process;GO:0006950//response to stress	gi|462405719|gb|EMJ11183.1|/0/hypothetical protein PRUPE_ppa005138mg [Prunus persica]
ppa004786m	1476	42	58	4.40755	9.64844	1.13032	Up	9.35e-05	0.000846847	K13496|1|8e-159|558|ath:AT2G36750|UDP-glucosyl transferase 73C [EC:2.4.1.-]	-	GO:0016758//transferase activity, transferring hexosyl groups	-	gi|462397504|gb|EMJ03172.1|/0/hypothetical protein PRUPE_ppa004786mg [Prunus persica]
ppa007370m	1604	261	360	25.2041	55.1079	1.1286	Up	2.87e-22	1.41e-20	K04371|1|0.0|686|pop:POPTR_833180|extracellular signal-regulated kinase 1/2 [EC:2.7.11.24]	-	GO:0004702//receptor signaling protein serine/threonine kinase activity;GO:0032559	GO:0006464//cellular protein modification process	gi|462401029|gb|EMJ06586.1|/0/hypothetical protein PRUPE_ppa007370mg [Prunus persica]
ppa000610m	3222	69	95	3.31709	7.23958	1.12599	Up	6.34e-07	8.92e-06	-	GO:0044464//cell part	-	-	gi|462406147|gb|EMJ11611.1|/0/hypothetical protein PRUPE_ppa000610mg [Prunus persica]
ppa015772m	1956	104	143	8.23567	17.9507	1.12409	Up	1.06e-09	2.17e-08	K15047|1|2e-177|620|vvi:100854624|heterogeneous nuclear ribonucleoprotein U-like protein 1	-	-	-	gi|462409431|gb|EMJ14765.1|/0/hypothetical protein PRUPE_ppa015772mg [Prunus persica]
ppa004852m	1467	48	66	5.0681	11.0466	1.12409	Up	3.36e-05	0.000338769	K00924|1|1e-11|69.3|aly:ARALYDRAFT_489138|[EC:2.7.1.-]	GO:0005618//cell wall	GO:0008233//peptidase activity	-	gi|462405692|gb|EMJ11156.1|/0/hypothetical protein PRUPE_ppa004852mg [Prunus persica]
ppa000077m	5790	115	158	3.07648	6.70029	1.12295	Up	1.5e-10	3.33e-09	K11000|1|0.0|2964|pop:POPTR_863563|callose synthase [EC:2.4.1.-]	GO:0043234//protein complex;GO:0044464//cell part	GO:0035251//UDP-glucosyltransferase activity	GO:0006074//(1->3)-beta-D-glucan metabolic process	gi|462411047|gb|EMJ16096.1|/0/hypothetical protein PRUPE_ppa000077mg [Prunus persica]
ppa005514m	1561	3060	4202	303.636	660.95	1.1222	Up	1.05e-238	8.5e-236	-	-	-	-	gi|462399869|gb|EMJ05537.1|/5.17529e-158/hypothetical protein PRUPE_ppa005514mg [Prunus persica]
ppa004566m	1698	43	59	3.92252	8.53158	1.12103	Up	9.08e-05	0.00082462	K03327|1|0.0|748|pop:POPTR_761186|multidrug resistance protein, MATE family	GO:0000325//plant-type vacuole	GO:0015078//hydrogen ion transmembrane transporter activity;GO:0015291//secondary active transmembrane transporter activity	GO:0015893//drug transport;GO:0009813//flavonoid biosynthetic process;GO:0003006//developmental process involved in reproduction	gi|462413866|gb|EMJ18915.1|/0/hypothetical protein PRUPE_ppa004566mg [Prunus persica]
ppa001397m	3251	148	203	7.05146	15.3318	1.12054	Up	4.27e-13	1.18e-11	K16055|1|0.0|1343|rcu:RCOM_1511570|trehalose 6-phosphate synthase/phosphatase [EC:2.4.1.15 3.1.3.12]	-	GO:0019203//carbohydrate phosphatase activity;GO:0035251//UDP-glucosyltransferase activity	GO:0005991//trehalose metabolic process	gi|462406634|gb|EMJ12098.1|/0/hypothetical protein PRUPE_ppa001397mg [Prunus persica]
ppa006457m	1330	46	63	5.35723	11.6307	1.11837	Up	5.44e-05	0.000523973	K00261|1|0.0|797|rcu:RCOM_1121650|glutamate dehydrogenase (NAD(P)+) [EC:1.4.1.3]	GO:0043231//intracellular membrane-bounded organelle	GO:0046914//transition metal ion binding;GO:0016639//oxidoreductase activity, acting on the CH-NH2 group of donors, NAD or NADP as acceptor;GO:0032559	GO:0009642//response to light intensity;GO:0006970//response to osmotic stress;GO:0019752//carboxylic acid metabolic process;GO:0010038//response to metal ion	gi|462397701|gb|EMJ03369.1|/0/hypothetical protein PRUPE_ppa006457mg [Prunus persica]
ppa020536m	1317	49	67	5.76295	12.4912	1.11603	Up	3.26e-05	0.000330503	-	-	-	-	gi|462403547|gb|EMJ09104.1|/0/hypothetical protein PRUPE_ppa020536mg [Prunus persica]
ppa007999m	1287	139	190	16.729	36.2485	1.11557	Up	2.83e-12	7.35e-11	-	-	GO:0043167//ion binding;GO:0008422//beta-glucosidase activity	GO:0044238//primary metabolic process	gi|462407376|gb|EMJ12710.1|/0/hypothetical protein PRUPE_ppa007999mg [Prunus persica]
ppa002058m	2200	88	120	6.19576	13.3929	1.11211	Up	3.03e-08	5.26e-07	-	-	-	-	gi|462422141|gb|EMJ26404.1|/0/hypothetical protein PRUPE_ppa002058mg [Prunus persica]
ppa006769m	1203	475	645	61.1593	131.647	1.10603	Up	2.26e-37	1.98e-35	K09422|1|3e-117|419|gmx:100101835|myb proto-oncogene protein, plant	-	-	-	gi|462413883|gb|EMJ18932.1|/0/hypothetical protein PRUPE_ppa006769mg [Prunus persica]
ppa002905m	2053	70	95	5.28133	11.3619	1.10523	Up	9.33e-07	1.28e-05	-	-	GO:0005488//binding;GO:0003824//catalytic activity	GO:0044238//primary metabolic process	gi|462422622|gb|EMJ26885.1|/0/hypothetical protein PRUPE_ppa002905mg [Prunus persica]
ppa000313m	3888	73	99	2.90824	6.25208	1.10419	Up	5.63e-07	8.02e-06	K05658|1|0.0|1799|vvi:100267452|ATP-binding cassette, subfamily B (MDR/TAP), member 1	GO:0031224//intrinsic to membrane	GO:0042626//ATPase activity, coupled to transmembrane movement of substances;GO:0032559;GO:0015114//phosphate ion transmembrane transporter activity	GO:0006810//transport;GO:0009207	gi|462418211|gb|EMJ22660.1|/0/hypothetical protein PRUPE_ppa000313mg [Prunus persica]
ppb001660m	2343	73	99	4.82597	10.3748	1.10419	Up	5.63e-07	8.02e-06	K04733|1|2e-28|126|smo:SELMODRAFT_33807|interleukin-1 receptor-associated kinase 4 [EC:2.7.11.1];K13430|2|3e-25|115|zma:100283091|serine/threonine-protein kinase PBS1 [EC:2.7.11.1];K00924|5|3e-24|112|aly:ARALYDRAFT_485972|[EC:2.7.1.-]	-	GO:0004672//protein kinase activity;GO:0000166//nucleotide binding	GO:0009987//cellular process	gi|462410249|gb|EMJ15583.1|/0/hypothetical protein PRUPE_ppb001660mg [Prunus persica]
ppa011098m	1067	324	439	47.0343	101.022	1.10288	Up	7.32e-26	4.21e-24	K13413|1|4e-81|299|pop:POPTR_563479|mitogen-activated protein kinase kinase 4/5, plant [EC:2.7.12.2]	-	GO:0004672//protein kinase activity;GO:0032559	GO:0006464//cellular protein modification process	gi|462419671|gb|EMJ23934.1|/3.08305e-142/hypothetical protein PRUPE_ppa008719mg [Prunus persica]
ppa016376m	888	79	107	13.78	29.586	1.10234	Up	2.06e-07	3.12e-06	K11294|1|3e-34|143|smo:SELMODRAFT_15428|nucleolin;K13126|5|6e-14|76.3|bdi:100827201|polyadenylate-binding protein	GO:0009536//plastid	GO:0003676//nucleic acid binding	-	gi|462424257|gb|EMJ28520.1|/1.20461e-122/hypothetical protein PRUPE_ppa016376mg, partial [Prunus persica]
ppa005211m	1460	57	77	6.04723	12.9495	1.09855	Up	1.1e-05	0.000124323	K06694|1|3e-27|121|zma:100284046|26S proteasome non-ATPase regulatory subunit 10	-	-	-	gi|462395216|gb|EMJ01015.1|/0/hypothetical protein PRUPE_ppa005211mg [Prunus persica]
ppa006773m	1315	57	77	6.71403	14.3774	1.09855	Up	1.1e-05	0.000124254	K14505|1|5e-128|456|vvi:100264093|cyclin D3, plant	-	-	GO:0009987//cellular process	gi|462395310|gb|EMJ01109.1|/0/hypothetical protein PRUPE_ppa006773mg [Prunus persica]
ppa002621m	2617	268	362	15.8623	33.9641	1.09841	Up	1.77e-21	8.32e-20	K01937|1|0.0|924|vvi:100249622|CTP synthase [EC:6.3.4.2]	-	GO:0016879//ligase activity, forming carbon-nitrogen bonds	GO:0006220//pyrimidine nucleotide metabolic process	gi|462407241|gb|EMJ12575.1|/0/hypothetical protein PRUPE_ppa002621mg [Prunus persica]
ppa008991m	1270	100	135	12.1964	26.1003	1.09761	Up	6.16e-09	1.16e-07	K15031|1|9e-20|96.3|aly:ARALYDRAFT_481036|transcription termination factor, mitochondrial;K15032|2|2e-19|95.5|ota:Ot01g03880|mTERF domain-containing protein, mitochondrial	GO:0043231//intracellular membrane-bounded organelle	-	-	gi|462407525|gb|EMJ12859.1|/5.00885e-145/hypothetical protein PRUPE_ppa008991mg [Prunus persica]
ppa002339m	2066	52	70	3.89859	8.31923	1.0935	Up	2.97e-05	0.000303556	-	GO:0016020//membrane;GO:0009536//plastid	-	-	gi|462406825|gb|EMJ12289.1|/0/hypothetical protein PRUPE_ppa002339mg [Prunus persica]
ppa002715m	2286	824	1109	55.8323	119.116	1.0932	Up	8.29e-62	1.37e-59	K00021|1|0.0|905|pop:POPTR_820962|hydroxymethylglutaryl-CoA reductase (NADPH) [EC:1.1.1.34]	GO:0031224//intrinsic to membrane;GO:0009526//plastid envelope;GO:0031090//organelle membrane;GO:0005740//mitochondrial envelope	GO:0016616//oxidoreductase activity, acting on the CH-OH group of donors, NAD or NADP as acceptor;GO:0000166//nucleotide binding;GO:0048037//cofactor binding	GO:0006732//coenzyme metabolic process;GO:0006720//isoprenoid metabolic process	gi|462395142|gb|EMJ00941.1|/0/hypothetical protein PRUPE_ppa002715mg [Prunus persica]
ppa004406m	1539	55	74	5.53552	11.8062	1.09275	Up	1.78e-05	0.00019119	K09754|1|0.0|832|pop:POPTR_685839|coumaroylquinate(coumaroylshikimate) 3'-monooxygenase [EC:1.14.13.36]	GO:0031224//intrinsic to membrane	GO:0016709//oxidoreductase activity, acting on paired donors, with incorporation or reduction of molecular oxygen, NAD(P)H as one donor, and incorporation of one atom of oxygen;GO:0005506//iron ion binding	GO:0008152//metabolic process	gi|462420173|gb|EMJ24436.1|/0/hypothetical protein PRUPE_ppa004406mg [Prunus persica]
ppa015520m	522	87	117	25.8157	55.034	1.09208	Up	7.08e-08	1.16e-06	-	-	-	-	gi|462413106|gb|EMJ18155.1|/2.52238e-35/hypothetical protein PRUPE_ppa015520mg, partial [Prunus persica]
ppa001168m	2685	814	1093	46.9585	99.9519	1.08985	Up	1.21e-60	1.94e-58	K15925|1|0.0|1529|pop:POPTR_564524|alpha-D-xyloside xylohydrolase [EC:3.2.1.177]	GO:0005618//cell wall;GO:0005576//extracellular region;GO:0009536//plastid	GO:0005488//binding;GO:0004558//alpha-glucosidase activity	GO:0006073//cellular glucan metabolic process;GO:0000272//polysaccharide catabolic process;GO:0010038//response to metal ion	gi|462422251|gb|EMJ26514.1|/0/hypothetical protein PRUPE_ppa001168mg [Prunus persica]
ppa005607m	1531	106	142	10.7242	22.7734	1.08648	Up	3.4e-09	6.59e-08	K01455|1|0.0|818|vvi:100255878|formamidase [EC:3.5.1.49]	GO:0043231//intracellular membrane-bounded organelle	GO:0016811//hydrolase activity, acting on carbon-nitrogen (but not peptide) bonds, in linear amides	-	gi|462400823|gb|EMJ06380.1|/0/hypothetical protein PRUPE_ppa005607mg [Prunus persica]
ppa001918m	2226	53	71	3.68795	7.83156	1.08648	Up	2.87e-05	0.000295219	-	-	GO:0016628//oxidoreductase activity, acting on the CH-CH group of donors, NAD or NADP as acceptor;GO:0004175//endopeptidase activity;GO:0005515//protein binding	GO:0019538//protein metabolic process;GO:0044092//negative regulation of molecular function	gi|462416699|gb|EMJ21436.1|/0/hypothetical protein PRUPE_ppa001918mg [Prunus persica]
ppa004445m	1817	68	91	5.7968	12.2971	1.08499	Up	2.26e-06	2.89e-05	K03327|1|0.0|743|vvi:100250616|multidrug resistance protein, MATE family	GO:0000325//plant-type vacuole	GO:0015078//hydrogen ion transmembrane transporter activity;GO:0015291//secondary active transmembrane transporter activity	GO:0015893//drug transport;GO:0009813//flavonoid biosynthetic process;GO:0003006//developmental process involved in reproduction	gi|462411403|gb|EMJ16452.1|/0/hypothetical protein PRUPE_ppa004445mg [Prunus persica]
ppa001116m	2721	476	637	27.0965	57.4813	1.08499	Up	7.84e-36	6.61e-34	-	GO:0016020//membrane;GO:0030312//external encapsulating structure	GO:0003779//actin binding	GO:0007010//cytoskeleton organization	gi|462398769|gb|EMJ04437.1|/0/hypothetical protein PRUPE_ppa001116mg [Prunus persica]
ppa010015m	852	972	1300	176.71	374.644	1.08414	Up	3.57e-71	7.12e-69	K08912|1|3e-142|502|vvi:100250504|light-harvesting complex II chlorophyll a/b binding protein 1	GO:0009536//plastid	-	GO:0006091//generation of precursor metabolites and energy	gi|556367|gb|AAA50310.1|/2.76284e-153/light-harvesting chlorophyll a/b-binding protein [Prunus persica]
ppa005375m	1645	792	1059	74.5751	158.069	1.08378	Up	2.72e-58	4.06e-56	K14489|1|2e-11|69.3|vvi:100263145|arabidopsis histidine kinase 2/3/4 (cytokinin receptor) [EC:2.7.13.3]	-	GO:0004553//hydrolase activity, hydrolyzing O-glycosyl compounds;GO:0043167//ion binding	GO:0044238//primary metabolic process	gi|462396410|gb|EMJ02209.1|/0/hypothetical protein PRUPE_ppa005375mg [Prunus persica]
ppa000438m	3555	63	84	2.74496	5.8017	1.07969	Up	6.02e-06	7.19e-05	K13415|1|5e-158|557|pop:POPTR_650846|protein brassinosteroid insensitive 1 [EC:2.7.10.1 2.7.11.1];K13420|3|3e-149|528|pop:POPTR_1075175|LRR receptor-like serine/threonine-protein kinase FLS2 [EC:2.7.11.1]	GO:0031224//intrinsic to membrane	GO:0016628//oxidoreductase activity, acting on the CH-CH group of donors, NAD or NADP as acceptor;GO:0016791//phosphatase activity;GO:0032559;GO:0004702//receptor signaling protein serine/threonine kinase activity	GO:0009555//pollen development;GO:0001708//cell fate specification;GO:0006464//cellular protein modification process	gi|462415360|gb|EMJ20097.1|/0/hypothetical protein PRUPE_ppa000438mg [Prunus persica]
ppa000946m	2862	160	213	8.65934	18.2737	1.07744	Up	6.6e-13	1.81e-11	K14486|1|0.0|1289|rcu:RCOM_1597120|auxin response factor	GO:0043231//intracellular membrane-bounded organelle	GO:0001071//nucleic acid binding transcription factor activity;GO:0043565//sequence-specific DNA binding;GO:0005515//protein binding	GO:0009888//tissue development;GO:0009725//response to hormone stimulus;GO:0010051//xylem and phloem pattern formation;GO:0048513//organ development;GO:0009791//post-embryonic development;GO:0050794//regulation of cellular process;GO:0000578//embryonic ax	gi|462422288|gb|EMJ26551.1|/0/hypothetical protein PRUPE_ppa000946mg [Prunus persica]
ppa007304m	1765	151	201	13.2515	27.9619	1.0773	Up	2.92e-12	7.55e-11	K04345|1|6e-28|124|ath:AT2G20050|protein kinase A [EC:2.7.11.11]	-	GO:0004721//phosphoprotein phosphatase activity	-	gi|462401018|gb|EMJ06575.1|/0/hypothetical protein PRUPE_ppa007304mg [Prunus persica]
ppa003209m	1782	275	366	23.9034	50.43	1.07707	Up	4.67e-21	2.15e-19	K14638|1|3e-149|526|ppp:PHYPADRAFT_134814|solute carrier family 15 (peptide/histidine transporter), member 3/4	GO:0044464//cell part	-	GO:0015833//peptide transport	gi|462418997|gb|EMJ23260.1|/0/hypothetical protein PRUPE_ppa003209mg [Prunus persica]
ppa004542m	1711	173	230	15.6614	33.006	1.07552	Up	8.82e-14	2.6e-12	K03320|1|0.0|721|vvi:100258016|ammonium transporter, Amt family	GO:0043231//intracellular membrane-bounded organelle;GO:0016020//membrane	GO:0015101//organic cation transmembrane transporter activity	GO:0010102//lateral root morphogenesis;GO:0009725//response to hormone stimulus;GO:0009628//response to abiotic stimulus;GO:0015696//ammonium transport;GO:0043623//cellular protein complex assembly	gi|462420242|gb|EMJ24505.1|/0/hypothetical protein PRUPE_ppa004542mg [Prunus persica]
ppa013510m	842	732	973	134.658	283.737	1.07525	Up	4.95e-53	6.66e-51	-	-	-	-	gi|462408113|gb|EMJ13447.1|/4.28378e-50/hypothetical protein PRUPE_ppa013510mg [Prunus persica]
ppa001378m	2578	64	85	3.84531	8.09564	1.07405	Up	5.82e-06	6.98e-05	K09338|1|0.0|1316|ath:AT5G60690|homeobox-leucine zipper protein	GO:0043231//intracellular membrane-bounded organelle	GO:0001071//nucleic acid binding transcription factor activity;GO:0003677//DNA binding	GO:0048869//cellular developmental process;GO:0009933//meristem structural organization;GO:0009943//adaxial/abaxial axis specification;GO:0009799//specification of symmetry;GO:0006351//transcription, DNA-dependent	gi|462403732|gb|EMJ09289.1|/0/hypothetical protein PRUPE_ppa001378mg [Prunus persica]
ppa006756m	1577	358	475	35.163	73.9567	1.07262	Up	1.14e-26	6.77e-25	K05894|1|9e-159|558|ath:AT2G06050|12-oxophytodienoic acid reductase [EC:1.3.1.42]	GO:0042579//microbody	GO:0016628//oxidoreductase activity, acting on the CH-CH group of donors, NAD or NADP as acceptor;GO:0000166//nucleotide binding	GO:0006633//fatty acid biosynthetic process	gi|462399914|gb|EMJ05582.1|/0/hypothetical protein PRUPE_ppa006756mg [Prunus persica]
ppa010217m	777	101	134	20.1342	42.3447	1.07253	Up	1.33e-08	2.42e-07	K13425|1|3e-25|113|aly:ARALYDRAFT_490447|WRKY transcription factor 22	-	GO:0003677//DNA binding;GO:0001071//nucleic acid binding transcription factor activity	GO:0010467//gene expression	gi|462396765|gb|EMJ02564.1|/2.46551e-118/hypothetical protein PRUPE_ppa010217mg [Prunus persica]
ppa008874m	952	77	102	12.5282	26.3074	1.07029	Up	7.42e-07	1.04e-05	-	-	-	-	gi|462407514|gb|EMJ12848.1|/7.48205e-174/hypothetical protein PRUPE_ppa008874mg [Prunus persica]
ppa007053m	1155	142	188	19.0432	39.966	1.0695	Up	1.92e-11	4.65e-10	-	-	-	-	gi|462395334|gb|EMJ01133.1|/0/hypothetical protein PRUPE_ppa007053mg [Prunus persica]
ppa013937m	341	136	180	61.7759	129.608	1.06904	Up	5.19e-11	1.22e-09	-	-	-	-	gi|462422989|gb|EMJ27252.1|/1.5761e-51/hypothetical protein PRUPE_ppa013937mg [Prunus persica]
ppa012103m	677	761	1004	174.113	364.133	1.06445	Up	8.7e-54	1.2e-51	-	-	-	-	gi|462398172|gb|EMJ03840.1|/1.98499e-91/hypothetical protein PRUPE_ppa012103mg [Prunus persica]
ppa005475m	1624	69	91	6.58108	13.7585	1.06392	Up	3.27e-06	4.1e-05	K13691|1|2e-162|570|pop:POPTR_807713|pathogen-inducible salicylic acid glucosyltransferase [EC:2.4.1.-]	-	GO:0016758//transferase activity, transferring hexosyl groups	-	gi|462395230|gb|EMJ01029.1|/0/hypothetical protein PRUPE_ppa005475mg [Prunus persica]
ppa004571m	1548	1992	2625	199.321	416.364	1.06275	Up	3.35e-137	1.66e-134	K13508|1|0.0|766|pop:POPTR_834747|glycerol-3-phosphate acyltransferase [EC:2.3.1.15]	GO:0043231//intracellular membrane-bounded organelle	GO:0008374//O-acyltransferase activity	GO:0006633//fatty acid biosynthetic process	gi|462415497|gb|EMJ20234.1|/0/hypothetical protein PRUPE_ppa004571mg [Prunus persica]
ppa007874m	1062	63	83	9.18862	19.1897	1.06241	Up	9.02e-06	0.000103383	-	-	-	-	gi|462405042|gb|EMJ10506.1|/1.08168e-171/hypothetical protein PRUPE_ppa007874mg [Prunus persica]
ppa002163m	2176	60	79	4.27097	8.91422	1.06154	Up	1.5e-05	0.000164584	K00924|1|3e-54|211|osa:4333525|[EC:2.7.1.-];K04733|3|3e-53|208|smo:SELMODRAFT_159261|interleukin-1 receptor-associated kinase 4 [EC:2.7.11.1];K13430|4|4e-52|204|zma:100283091|serine/threonine-protein kinase PBS1 [EC:2.7.11.1]	-	GO:0016491//oxidoreductase activity;GO:0004672//protein kinase activity;GO:0000166//nucleotide binding	GO:0008152//metabolic process	gi|462400156|gb|EMJ05824.1|/0/hypothetical protein PRUPE_ppa002163mg [Prunus persica]
ppa021636m	1347	79	104	9.08435	18.9575	1.06131	Up	6.92e-07	9.7e-06	K14963|1|6e-20|97.1|ppp:PHYPADRAFT_167543|COMPASS component SWD3	-	GO:0004683//calmodulin-dependent protein kinase activity	-	gi|462413007|gb|EMJ18056.1|/0/hypothetical protein PRUPE_ppa021636mg [Prunus persica]
ppa008418m	999	648	853	100.472	209.652	1.06121	Up	9.59e-46	1.05e-43	K01078|1|2e-119|427|rcu:RCOM_1150260|acid phosphatase [EC:3.1.3.2]	GO:0044464//cell part	GO:0016791//phosphatase activity	GO:0072502;GO:0006796//phosphate-containing compound metabolic process;GO:0000302//response to reactive oxygen species	gi|462405074|gb|EMJ10538.1|/0/hypothetical protein PRUPE_ppa008418mg [Prunus persica]
ppa010510m	778	51	67	10.1537	21.1451	1.05832	Up	6.96e-05	0.000652589	-	-	-	-	gi|462422973|gb|EMJ27236.1|/1.34349e-140/hypothetical protein PRUPE_ppa010510mg [Prunus persica]
ppa016099m	576	134	176	36.0343	75.0249	1.058	Up	1.22e-10	2.74e-09	K13448|1|6e-58|221|vvi:100263254|calcium-binding protein CML	-	GO:0046872//metal ion binding	-	gi|462398437|gb|EMJ04105.1|/1.19375e-90/hypothetical protein PRUPE_ppa016099mg [Prunus persica]
ppa020961m	2118	67	88	4.89985	10.2017	1.058	Up	5.23e-06	6.33e-05	K06694|1|8e-09|60.8|mtr:MTR_5g043640|26S proteasome non-ATPase regulatory subunit 10	-	-	-	gi|462421304|gb|EMJ25567.1|/0/hypothetical protein PRUPE_ppa020961mg [Prunus persica]
ppa008986m	1022	77	101	11.6701	24.2653	1.05608	Up	1.11e-06	1.49e-05	-	GO:0044464//cell part	-	-	gi|462419924|gb|EMJ24187.1|/1.74294e-179/hypothetical protein PRUPE_ppa008986mg [Prunus persica]
ppa008613m	1353	171	224	19.5764	40.6505	1.05416	Up	4.54e-13	1.25e-11	K13425|1|5e-20|97.4|rcu:RCOM_1616660|WRKY transcription factor 22;K13426|4|4e-19|94.4|vvi:100251862|WRKY transcription factor 29;K13424|5|4e-19|94.4|pop:POPTR_577093|WRKY transcription factor 33	-	-	-	gi|462401194|gb|EMJ06751.1|/4.13885e-169/hypothetical protein PRUPE_ppa008613mg [Prunus persica]
ppa011729m	785	398	521	78.5322	162.961	1.05317	Up	2.84e-28	1.83e-26	-	GO:0016020//membrane	-	-	gi|462422797|gb|EMJ27060.1|/2.88207e-90/hypothetical protein PRUPE_ppa011729mg [Prunus persica]
ppa007996m	1060	65	85	9.49821	19.6892	1.05168	Up	8.39e-06	9.74e-05	-	-	-	-	gi|462401110|gb|EMJ06667.1|/0/hypothetical protein PRUPE_ppa007996mg [Prunus persica]
ppa015910m	2409	131	171	8.42304	17.4291	1.04908	Up	2.97e-10	6.41e-09	K13429|1|4e-48|191|vvi:100255092|chitin elicitor receptor kinase 1	GO:0016020//membrane	GO:0004871//signal transducer activity;GO:0004672//protein kinase activity	GO:0043170	gi|462405733|gb|EMJ11197.1|/0/hypothetical protein PRUPE_ppa015910mg, partial [Prunus persica]
ppa002007m	2193	105	137	7.41626	15.339	1.04844	Up	1.72e-08	3.07e-07	-	-	-	-	gi|462422145|gb|EMJ26408.1|/0/hypothetical protein PRUPE_ppa002007mg [Prunus persica]
ppa002317m	2067	53	69	3.97164	8.19642	1.04526	Up	6.46e-05	0.000611804	-	-	-	-	gi|462422103|gb|EMJ26366.1|/0/hypothetical protein PRUPE_ppa002317mg [Prunus persica]
ppb006257m	1150	26208	34113	3529.96	7283.45	1.04497	Up	0	0	K01206|1|1e-22|105|ath:AT1G67830|alpha-L-fucosidase [EC:3.2.1.51];K00514|3|2e-19|95.1|rcu:RCOM_1428040|zeta-carotene desaturase [EC:1.3.5.6]	GO:0044464//cell part	GO:0016787//hydrolase activity	GO:0044238//primary metabolic process;GO:0006972//hyperosmotic response;GO:0010033//response to organic substance;GO:0010038//response to metal ion	gi|462402507|gb|EMJ08064.1|/0/hypothetical protein PRUPE_ppb006257mg [Prunus persica]
ppa000194m	4461	229	298	7.95129	16.4021	1.04462	Up	1.18e-16	4.37e-15	K12811|1|7e-14|79.0|rcu:RCOM_0075460|ATP-dependent RNA helicase DDX46/PRP5 [EC:3.6.4.13]	-	-	-	gi|462398738|gb|EMJ04406.1|/0/hypothetical protein PRUPE_ppa000194mg [Prunus persica]
ppa017321m	1404	309	401	34.0899	70.1282	1.04065	Up	9.81e-22	4.67e-20	K13289|1|2e-155|546|ath:AT2G24010|cathepsin A (carboxypeptidase C) [EC:3.4.16.5];K08249|2|5e-151|532|pop:POPTR_1084309|hydroxymandelonitrile lyase [EC:4.1.2.11]	GO:0044464//cell part	GO:0004180//carboxypeptidase activity	GO:0019538//protein metabolic process	gi|462412417|gb|EMJ17466.1|/0/hypothetical protein PRUPE_ppa017321mg [Prunus persica]
ppa009987m	924	438	568	73.4237	150.936	1.03961	Up	4.71e-30	3.25e-28	K08914|1|8e-145|511|vvi:100260599|light-harvesting complex II chlorophyll a/b binding protein 3	GO:0043234//protein complex;GO:0009534//chloroplast thylakoid	-	GO:0006091//generation of precursor metabolites and energy	gi|462407676|gb|EMJ13010.1|/3.5785e-149/hypothetical protein PRUPE_ppa009987mg [Prunus persica]
ppa008733m	1258	447	579	55.0378	113.009	1.03794	Up	1.59e-30	1.11e-28	-	-	GO:0046872//metal ion binding	-	gi|462397772|gb|EMJ03440.1|/0/hypothetical protein PRUPE_ppa008733mg [Prunus persica]
ppa001952m	2270	136	176	9.27999	19.0372	1.03662	Up	2.47e-10	5.4e-09	K10999|1|2e-109|395|vvi:100248512|cellulose synthase A [EC:2.4.1.12]	GO:0016020//membrane	GO:0016757//transferase activity, transferring glycosyl groups	GO:0009987//cellular process	gi|462403703|gb|EMJ09260.1|/0/hypothetical protein PRUPE_ppa001952mg [Prunus persica]
ppa024599m	291	109	141	58.0187	118.971	1.03602	Up	1.49e-08	2.68e-07	-	-	-	-	gi|462416224|gb|EMJ20961.1|/7.76015e-19/hypothetical protein PRUPE_ppa024599mg [Prunus persica]
ppa001720m	2439	75	97	4.76304	9.76507	1.03575	Up	2.62e-06	3.33e-05	-	-	GO:0005488//binding	-	gi|462406084|gb|EMJ11548.1|/0/hypothetical protein PRUPE_ppa001720mg [Prunus persica]
ppa011761m	865	99	128	17.7277	36.3337	1.0353	Up	6.93e-08	1.13e-06	K09377|1|2e-102|370|mtr:MTR_1g017950|cysteine and glycine-rich protein	-	GO:0046914//transition metal ion binding	-	gi|462422810|gb|EMJ27073.1|/5.54368e-117/hypothetical protein PRUPE_ppa011761mg [Prunus persica]
ppa012607m	916	188	243	31.7905	65.1368	1.03488	Up	1.14e-13	3.31e-12	-	GO:0043231//intracellular membrane-bounded organelle	GO:0003676//nucleic acid binding	-	gi|462408042|gb|EMJ13376.1|/2.59e-75/hypothetical protein PRUPE_ppa012607mg [Prunus persica]
ppa000984m	3017	96	124	4.92868	10.0916	1.03389	Up	1.14e-07	1.8e-06	K13447|1|0.0|1306|rcu:RCOM_1502990|respiratory burst oxidase [EC:1.6.3.- 1.11.1.-]	GO:0031224//intrinsic to membrane	GO:0046914//transition metal ion binding;GO:0016209//antioxidant activity;GO:0050662//coenzyme binding;GO:0050664//oxidoreductase activity, acting on NAD(P)H, oxygen as acceptor	GO:0008152//metabolic process	gi|462406640|gb|EMJ12104.1|/0/hypothetical protein PRUPE_ppa000984mg [Prunus persica]
ppa002251m	2304	343	443	23.0593	47.2103	1.03375	Up	1.35e-23	7.02e-22	K15172|1|3e-29|129|vcn:VOLCADRAFT_106802|transcription elongation factor SPT5	-	GO:0046872//metal ion binding	-	gi|462403974|gb|EMJ09531.1|/0/hypothetical protein PRUPE_ppa002251mg [Prunus persica]
ppa009350m	1167	3197	4127	424.332	868.318	1.03303	Up	9.96e-205	7.23e-202	K08235|1|4e-152|535|pop:POPTR_915608|xyloglucan:xyloglucosyl transferase [EC:2.4.1.207]	GO:0005576//extracellular region;GO:0030312//external encapsulating structure	GO:0016798//hydrolase activity, acting on glycosyl bonds;GO:0016758//transferase activity, transferring hexosyl groups	GO:0044042//glucan metabolic process	gi|462411902|gb|EMJ16951.1|/4.67514e-179/hypothetical protein PRUPE_ppa009350mg [Prunus persica]
ppa007663m	1746	241	311	21.38	43.7352	1.03254	Up	5.21e-17	1.97e-15	K14484|1|2e-55|215|ath:AT1G51950|auxin-responsive protein IAA	-	-	-	gi|462411741|gb|EMJ16790.1|/0/hypothetical protein PRUPE_ppa007663mg [Prunus persica]
ppa011288m	755	62	80	12.7198	26.0171	1.03239	Up	2.07e-05	0.000220033	K02603|1|7e-10|62.4|smo:SELMODRAFT_51018|origin recognition complex subunit 1	-	GO:0046914//transition metal ion binding;GO:0003676//nucleic acid binding	GO:0006351//transcription, DNA-dependent;GO:0009908//flower development	gi|462407904|gb|EMJ13238.1|/5.51284e-128/hypothetical protein PRUPE_ppa011288mg [Prunus persica]
ppa011352m	732	69	89	14.6007	29.8534	1.03186	Up	7.22e-06	8.48e-05	-	-	-	-	gi|462407909|gb|EMJ13243.1|/4.01739e-120/hypothetical protein PRUPE_ppa011352mg [Prunus persica]
ppa013320m	393	228	294	89.8621	183.683	1.03144	Up	3.87e-16	1.38e-14	-	-	-	-	gi|462395783|gb|EMJ01582.1|/5.33461e-15/hypothetical protein PRUPE_ppa012458mg [Prunus persica]
ppa011815m	1040	52	67	7.7447	15.8182	1.0303	Up	0.000100053	0.00089809	K05283|1|8e-08|56.2|aly:ARALYDRAFT_354960|phosphatidylinositol glycan, class W [EC:2.3.-.-];K11982|2|7e-07|53.1|vvi:100262515|E3 ubiquitin-protein ligase RNF115/126 [EC:6.3.2.19];K15692|3|2e-06|52.0|smo:SELMODRAFT_66937|E3 ubiquitin-protein ligase RNF13 [	-	-	GO:0009743//response to carbohydrate stimulus	gi|462420437|gb|EMJ24700.1|/4.39479e-77/hypothetical protein PRUPE_ppa011815mg [Prunus persica]
ppa011022m	1299	73	94	8.70458	17.7678	1.02942	Up	4.19e-06	5.15e-05	-	-	-	-	gi|462412077|gb|EMJ17126.1|/2.1796e-111/hypothetical protein PRUPE_ppa011022mg [Prunus persica]
ppa010090m	977	130	167	20.6102	41.9698	1.02599	Up	9.82e-10	2.01e-08	K09286|1|9e-25|112|ath:AT5G44210|EREBP-like factor	-	-	GO:0006351//transcription, DNA-dependent	gi|462407731|gb|EMJ13065.1|/3.83439e-88/hypothetical protein PRUPE_ppa010090mg [Prunus persica]
ppa026350m	1311	102	131	12.0512	24.5349	1.02565	Up	6.18e-08	1.02e-06	-	GO:0031224//intrinsic to membrane	GO:0008493//tetracycline transporter activity	GO:0015850//organic hydroxy compound transport;GO:0042221//response to chemical stimulus	gi|462410274|gb|EMJ15608.1|/0/hypothetical protein PRUPE_ppa026350mg [Prunus persica]
ppa009936m	819	81	104	15.3192	31.1792	1.02524	Up	1.41e-06	1.86e-05	K10249|1|2e-15|81.3|ota:Ot09g02550|elongation of very long chain fatty acids protein 4;K10244|3|2e-13|74.3|ppp:PHYPADRAFT_195959|elongation of very long chain fatty acids protein 5 [EC:2.3.1.-]	GO:0016020//membrane	-	-	gi|462419812|gb|EMJ24075.1|/1.246e-123/hypothetical protein PRUPE_ppa009936mg [Prunus persica]
ppa008532m	1352	230	295	26.3503	53.5748	1.02374	Up	5.25e-16	1.84e-14	K06911|1|4e-135|479|vvi:100254895|	GO:0043231//intracellular membrane-bounded organelle	-	-	gi|462419575|gb|EMJ23838.1|/0/hypothetical protein PRUPE_ppa008532mg [Prunus persica]
ppa005786m	1462	216	277	22.8845	46.5209	1.02351	Up	4.06e-15	1.35e-13	-	-	-	-	gi|462406241|gb|EMJ11705.1|/0/hypothetical protein PRUPE_ppa005786mg [Prunus persica]
ppa013475m	443	89	114	31.1186	63.1854	1.02181	Up	4.78e-07	6.89e-06	-	-	-	-	gi|462422780|gb|EMJ27043.1|/1.94677e-46/hypothetical protein PRUPE_ppa013475mg [Prunus persica]
ppa004467m	1527	65	83	6.59339	13.3461	1.01733	Up	1.84e-05	0.000197736	K00517|1|5e-170|595|ath:AT3G56630|[EC:1.14.-.-];K13407|3|4e-114|410|vvi:100259592|cytochrome P450, family 94, subfamily A, polypeptide 1 (fatty acid omega-hydroxylase) [EC:1.14.-.-]	-	GO:0005506//iron ion binding;GO:0004497//monooxygenase activity	GO:0008152//metabolic process	gi|462405655|gb|EMJ11119.1|/0/hypothetical protein PRUPE_ppa004467mg [Prunus persica]
ppa009498m	1131	105	134	14.3801	29.0909	1.0165	Up	5.51e-08	9.16e-07	K09338|1|2e-94|343|ath:AT1G69780|homeobox-leucine zipper protein	GO:0043231//intracellular membrane-bounded organelle	GO:0003677//DNA binding;GO:0001071//nucleic acid binding transcription factor activity	GO:0006351//transcription, DNA-dependent	gi|462422706|gb|EMJ26969.1|/1.7794e-167/hypothetical protein PRUPE_ppa009498mg [Prunus persica]
ppa007994m	1555	245	311	24.4045	49.1072	1.00879	Up	2.03e-16	7.4e-15	K13081|1|1e-137|488|vvi:100232982|leucoanthocyanidin reductase [EC:1.17.1.3]	-	-	-	gi|462419210|gb|EMJ23473.1|/0/hypothetical protein PRUPE_ppa007994mg [Prunus persica]
ppa007054m	1288	242	307	29.1027	58.5245	1.00789	Up	3.31e-16	1.19e-14	K11816|1|2e-98|357|ath:AT5G43890|YUCCA family monooxygenase [EC:1.14.13.-]	-	GO:0000166//nucleotide binding;GO:0050662//coenzyme binding;GO:0016709//oxidoreductase activity, acting on paired donors, with incorporation or reduction of molecular oxygen, NAD(P)H as one donor, and incorporation of one atom of oxygen	GO:0008152//metabolic process	gi|462395335|gb|EMJ01134.1|/0/hypothetical protein PRUPE_ppa007054mg [Prunus persica]
ppa005075m	1755	149	189	13.1505	26.4423	1.00773	Up	1.5e-10	3.34e-09	K13263|1|1e-115|415|gmx:100101902|isoflavone 7-O-glucosyltransferase [EC:2.4.1.170];K08237|2|4e-85|313|vvi:100246482|hydroquinone glucosyltransferase [EC:2.4.1.218]	-	GO:0035251//UDP-glucosyltransferase activity	-	gi|462414408|gb|EMJ19145.1|/0/hypothetical protein PRUPE_ppa005075mg [Prunus persica]
ppa000935m	3128	112	142	5.54607	11.1465	1.00705	Up	2.85e-08	4.98e-07	K13459|1|1e-56|220|vvi:100254298|disease resistance protein RPS2;K13460|5|3e-49|196|ath:AT1G12220|disease resistance protein RPS5	-	-	-	gi|462409545|gb|EMJ14879.1|/0/hypothetical protein PRUPE_ppa000935mg [Prunus persica]
ppa010410m	778	127	161	25.2847	50.8115	1.00689	Up	3.46e-09	6.69e-08	-	GO:0031410//cytoplasmic vesicle;GO:0005618//cell wall	-	GO:0009607//response to biotic stimulus	gi|462402989|gb|EMJ08546.1|/9.53567e-147/hypothetical protein PRUPE_ppa010410mg [Prunus persica]
ppa009460m	2186	353	446	25.0126	50.0957	1.00203	Up	1.28e-22	6.37e-21	-	-	-	-	gi|462420217|gb|EMJ24480.1|/4.13086e-159/hypothetical protein PRUPE_ppa009460mg [Prunus persica]
ppa009707m	852	57	72	10.3626	20.7495	1.00169	Up	8.18e-05	0.000752582	K09286|1|4e-54|209|ath:AT4G17500|EREBP-like factor;K14517|2|6e-45|179|ath:AT5G47220|ethylene-responsive transcription factor 2	-	-	-	gi|462405184|gb|EMJ10648.1|/1.16973e-103/hypothetical protein PRUPE_ppa009707mg [Prunus persica]
ppa023521m	1482	23	0	2.40389	0.01	-7.90922	Down	1.6e-05	0.000174223	K12153|1|3e-176|616|vvi:100246526|cytochrome P450, family 79, subfamily A, polypeptide 2 (phenylalanine N-monooxygenase) [EC:1.14.13.124];K13027|3|2e-152|537|sbi:SORBI_01g001200|tyrosine N-monooxygenase [EC:1.14.13.41]	-	GO:0016491//oxidoreductase activity;GO:0005506//iron ion binding	-	gi|462398604|gb|EMJ04272.1|/0/hypothetical protein PRUPE_ppa023521mg, partial [Prunus persica]
ppa016488m	1821	42	2	3.57251	0.269672	-3.72766	Down	2.34e-07	3.53e-06	K12843|1|2e-87|322|vvi:100248403|U4/U6 small nuclear ribonucleoprotein PRP3;K05681|2|2e-52|205|cme:CMS467C|ATP-binding cassette, subfamily G (WHITE), member 2;K02065|4|6e-13|74.3|mtr:MTR_7g079540|putative ABC transport system ATP-binding protein;K05643|5|	GO:0044464//cell part	GO:0017111//nucleoside-triphosphatase activity;GO:0032559	GO:0009207	gi|462408279|gb|EMJ13613.1|/0/hypothetical protein PRUPE_ppa016488mg [Prunus persica]
ppa026888m	1818	238	12	20.2776	1.6207	-3.6452	Down	4.17e-36	3.55e-34	K14638|1|3e-139|493|smo:SELMODRAFT_97812|solute carrier family 15 (peptide/histidine transporter), member 3/4	GO:0044464//cell part	-	GO:0015833//peptide transport	gi|462394854|gb|EMJ00653.1|/0/hypothetical protein PRUPE_ppa026888mg [Prunus persica]
ppa026875m	1563	136	7	13.4777	1.09965	-3.61545	Down	4.91e-21	2.25e-19	K10717|1|1e-91|335|vvi:100258332|cytokinin trans-hydroxylase	-	GO:0016491//oxidoreductase activity;GO:0005506//iron ion binding	GO:0008152//metabolic process	gi|462416282|gb|EMJ21019.1|/0/hypothetical protein PRUPE_ppa026875mg [Prunus persica]
ppa022833m	1044	70	4	10.3856	0.940751	-3.46463	Down	4.94e-11	1.16e-09	-	-	-	-	gi|462406703|gb|EMJ12167.1|/0/hypothetical protein PRUPE_ppa022833mg [Prunus persica]
ppa012795m	847	31	2	5.66908	0.579778	-3.28954	Down	2.95e-05	0.000301894	K13993|1|7e-58|222|rcu:RCOM_0450640|HSP20 family protein	-	-	-	gi|462415008|gb|EMJ19745.1|/1.17325e-71/hypothetical protein PRUPE_ppa012795mg [Prunus persica]
ppa017275m	369	222	17	93.1882	11.312	-3.0423	Down	4.33e-29	2.87e-27	K14488|1|5e-31|130|vvi:100242479|SAUR family protein	-	GO:0005515//protein binding	-	gi|462400067|gb|EMJ05735.1|/7.77918e-67/hypothetical protein PRUPE_ppa017275mg [Prunus persica]
ppa1027213m	1644	104	8	9.79864	1.19482	-3.03578	Down	2.89e-14	8.95e-13	K08150|1|3e-52|204|vvi:100268023|MFS transporter, SP family, solute carrier family 2 (myo-inositol transporter), member 13	GO:0016020//membrane	GO:0016491//oxidoreductase activity;GO:0005215//transporter activity	GO:0006810//transport	gi|462399070|gb|EMJ04738.1|/0/hypothetical protein PRUPE_ppa1027213mg [Prunus persica]
ppa017300m	1569	151	12	14.9069	1.87791	-2.98879	Down	6.92e-20	3.03e-18	K00517|1|2e-124|444|ath:AT4G31940|[EC:1.14.-.-];K05280|2|4e-80|297|mtr:MTR_3g025230|flavonoid 3'-monooxygenase [EC:1.14.13.21]	-	-	-	gi|462412415|gb|EMJ17464.1|/0/hypothetical protein PRUPE_ppa017300mg [Prunus persica]
ppa007004m	1733	262	21	23.4173	2.97534	-2.97645	Down	2.06e-33	1.55e-31	K05605|1|4e-120|430|vvi:100256133|3-hydroxyisobutyryl-CoA hydrolase [EC:3.1.2.4]	-	GO:0016289//CoA hydrolase activity	GO:0009062//fatty acid catabolic process;GO:0009725//response to hormone stimulus;GO:0006950//response to stress;GO:0006573//valine metabolic process	gi|462414581|gb|EMJ19318.1|/0/hypothetical protein PRUPE_ppa007004mg [Prunus persica]
ppa008101m	1234	55	5	6.9037	0.994879	-2.79478	Down	1.52e-07	2.36e-06	K00826|1|5e-136|482|gmx:100778723|branched-chain amino acid aminotransferase [EC:2.6.1.42]	GO:0009536//plastid	GO:0004084//branched-chain-amino-acid transaminase activity	GO:0006520//cellular amino acid metabolic process	gi|462396626|gb|EMJ02425.1|/0/hypothetical protein PRUPE_ppa008101mg [Prunus persica]
ppa019432m	1086	53	5	7.55928	1.13046	-2.74134	Down	3.41e-07	5.05e-06	K13232|1|6e-75|279|vvi:100259169|stilbene synthase [EC:2.3.1.95];K00660|2|1e-74|278|vvi:100258106|chalcone synthase [EC:2.3.1.74]	-	GO:0016747//transferase activity, transferring acyl groups other than amino-acyl groups	GO:0008152//metabolic process	gi|462415812|gb|EMJ20549.1|/0/hypothetical protein PRUPE_ppa019432mg, partial [Prunus persica]
ppa003180m	1816	103	10	8.78528	1.35207	-2.69992	Down	9.72e-13	2.62e-11	-	-	-	GO:0006810//transport	gi|462417011|gb|EMJ21748.1|/0/hypothetical protein PRUPE_ppa003180mg [Prunus persica]
ppa004636m	1593	129	13	12.5432	2.00375	-2.64613	Down	2.39e-15	8.1e-14	K08145|1|3e-108|390|smo:SELMODRAFT_437958|MFS transporter, SP family, solute carrier family 2 (facilitated glucose transporter), member 8	GO:0031224//intrinsic to membrane	GO:0016628//oxidoreductase activity, acting on the CH-CH group of donors, NAD or NADP as acceptor;GO:0022891//substrate-specific transmembrane transporter activity	GO:0008152//metabolic process;GO:0071702	gi|462419057|gb|EMJ23320.1|/0/hypothetical protein PRUPE_ppa004636mg [Prunus persica]
ppa015394m	1425	36	4	3.91311	0.689224	-2.50527	Down	7.46e-05	0.000692432	K12127|1|5e-153|539|pop:POPTR_784463|pseudo-response regulator 1	-	-	GO:0009987//cellular process	gi|462405971|gb|EMJ11435.1|/0/hypothetical protein PRUPE_ppa015394mg [Prunus persica]
ppa027160m	1569	372	43	36.7244	6.72916	-2.44824	Down	1.93e-38	1.79e-36	K00517|1|6e-128|456|ath:AT4G31940|[EC:1.14.-.-];K05280|2|4e-81|300|mtr:MTR_3g025230|flavonoid 3'-monooxygenase [EC:1.14.13.21]	-	-	-	gi|462413638|gb|EMJ18687.1|/0/hypothetical protein PRUPE_ppa027160mg [Prunus persica]
ppa022538m	1020	127	16	19.2858	3.85155	-2.32403	Down	2.78e-13	7.78e-12	K01206|1|4e-17|87.0|ath:AT1G67830|alpha-L-fucosidase [EC:3.2.1.51];K00514|3|6e-13|73.2|rcu:RCOM_1428040|zeta-carotene desaturase [EC:1.3.5.6]	-	GO:0016788//hydrolase activity, acting on ester bonds	-	gi|462411033|gb|EMJ16082.1|/0/hypothetical protein PRUPE_ppa022538mg, partial [Prunus persica]
ppa023872m	951	671	85	109.289	21.9459	-2.31612	Down	5.49e-64	9.39e-62	K00224|1|5e-70|262|aly:ARALYDRAFT_476671|[EC:1.3.1.-];K13081|5|3e-51|200|vvi:100233112|leucoanthocyanidin reductase [EC:1.17.1.3]	-	GO:0016628//oxidoreductase activity, acting on the CH-CH group of donors, NAD or NADP as acceptor	GO:0006725//cellular aromatic compound metabolic process	gi|462408981|gb|EMJ14315.1|/1.00889e-178/hypothetical protein PRUPE_ppa023872mg [Prunus persica]
ppa013113m	429	165	21	59.5746	12.0192	-2.30935	Down	9.28e-17	3.45e-15	-	-	-	-	gi|462401767|gb|EMJ07324.1|/2.74357e-80/hypothetical protein PRUPE_ppa013113mg [Prunus persica]
ppa017748m	846	39	5	7.1405	1.45116	-2.29882	Down	8.27e-05	0.000758878	K03026|1|2e-42|171|osa:4335691|DNA-directed RNA polymerase III subunit RPC4	-	-	-	gi|462400055|gb|EMJ05723.1|/2.16695e-142/hypothetical protein PRUPE_ppa017748mg [Prunus persica]
ppa017206m	1542	129	17	12.9581	2.70695	-2.25911	Down	4.46e-13	1.23e-11	K00517|1|8e-96|349|ath:AT4G13310|[EC:1.14.-.-];K13267|2|2e-93|341|gmx:100814284|cytochrome P450, family 71, subfamily D, polypeptide 9 (flavonoid 6-hydroxylase) [EC:1.14.13.-]	-	GO:0046872//metal ion binding	-	gi|462412403|gb|EMJ17452.1|/0/hypothetical protein PRUPE_ppa017206mg [Prunus persica]
ppa014996m	993	63	9	9.82711	2.2254	-2.1427	Down	1.22e-06	1.63e-05	K00430|1|1e-107|387|vvi:100261461|peroxidase [EC:1.11.1.7]	-	GO:0046872//metal ion binding;GO:0003824//catalytic activity;GO:0016209//antioxidant activity	-	gi|462423092|gb|EMJ27355.1|/8.57677e-176/hypothetical protein PRUPE_ppa014996mg [Prunus persica]
ppa012566m	500	42	6	13.0111	2.94643	-2.1427	Down	8.68e-05	0.000792929	-	-	-	-	gi|462396669|gb|EMJ02468.1|/3.1709e-82/hypothetical protein PRUPE_ppa012566mg [Prunus persica]
ppa017351m	2631	54	8	3.17912	0.746594	-2.09023	Down	1.03e-05	0.000116925	K04733|1|8e-67|253|smo:SELMODRAFT_159261|interleukin-1 receptor-associated kinase 4 [EC:2.7.11.1];K13416|3|7e-66|250|ath:AT4G33430|brassinosteroid insensitive 1-associated receptor kinase 1 [EC:2.7.10.1 2.7.11.1]	-	GO:0016491//oxidoreductase activity;GO:0004674//protein serine/threonine kinase activity;GO:0000166//nucleotide binding	GO:0008152//metabolic process	gi|462409900|gb|EMJ15234.1|/0/hypothetical protein PRUPE_ppa017351mg [Prunus persica]
ppa019048m	1530	72	11	7.28912	1.76529	-2.04584	Down	4.36e-07	6.35e-06	K05280|1|2e-118|424|mtr:MTR_3g025230|flavonoid 3'-monooxygenase [EC:1.14.13.21]	-	GO:0016709//oxidoreductase activity, acting on paired donors, with incorporation or reduction of molecular oxygen, NAD(P)H as one donor, and incorporation of one atom of oxygen;GO:0005506//iron ion binding	GO:0008152//metabolic process	gi|462399253|gb|EMJ04921.1|/0/hypothetical protein PRUPE_ppa019048mg [Prunus persica]
ppa022423m	531	86170	13464	25136	6225.8	-2.01342	Down	0	0	-	-	-	-	gi|462415972|gb|EMJ20709.1|/1.6463e-69/hypothetical protein PRUPE_ppa022423mg, partial [Prunus persica]
ppa007452m	1486	57033	9095	5944.86	1502.79	-1.984	Down	0	0	-	GO:0005618//cell wall	-	GO:0009628//response to abiotic stimulus	gi|462420291|gb|EMJ24554.1|/0/hypothetical protein PRUPE_ppa007452mg [Prunus persica]
ppa004866m	1614	49	8	4.70248	1.21703	-1.95006	Down	6.04e-05	0.00057607	K08472|1|0.0|650|aly:ARALYDRAFT_663667|mlo protein	GO:0031224//intrinsic to membrane	-	GO:0009987//cellular process;GO:0006950//response to stress	gi|462414385|gb|EMJ19122.1|/0/hypothetical protein PRUPE_ppa004866mg [Prunus persica]
ppa004107m	1673	533	88	49.3475	12.9152	-1.93391	Down	3.03e-41	3.07e-39	K12133|1|1e-64|246|aly:ARALYDRAFT_470177|LATE ELONGATED HYPOCOTYL;K12134|3|7e-55|213|aly:ARALYDRAFT_904154|circadian clock associated 1	-	GO:0005488//binding	GO:0009725//response to hormone stimulus;GO:0065007//biological regulation	gi|462415461|gb|EMJ20198.1|/0/hypothetical protein PRUPE_ppa004107mg [Prunus persica]
ppa016651m	1080	59	10	8.4618	2.27348	-1.89606	Down	1.43e-05	0.000157407	-	-	-	-	gi|462415637|gb|EMJ20374.1|/1.6255e-122/hypothetical protein PRUPE_ppa016651mg [Prunus persica]
ppa010654m	866	10239	1750	1831.36	496.176	-1.88399	Down	0	0	-	-	-	-	gi|462412042|gb|EMJ17091.1|/2.12929e-100/hypothetical protein PRUPE_ppa010654mg [Prunus persica]
ppa019572m	729	101	18	21.4599	6.06262	-1.82363	Down	2.42e-08	4.25e-07	K10779|1|4e-06|50.1|smo:SELMODRAFT_443867|transcriptional regulator ATRX [EC:3.6.4.12]	-	-	-	gi|462421233|gb|EMJ25496.1|/7.35545e-106/hypothetical protein PRUPE_ppa019572mg [Prunus persica]
ppa018156m	1128	1310	234	179.886	50.9357	-1.82033	Down	1.67e-91	4.3e-89	-	-	-	-	gi|462413754|gb|EMJ18803.1|/0/hypothetical protein PRUPE_ppa018156mg [Prunus persica]
ppa022216m	1593	329	59	31.99	9.09393	-1.81465	Down	4.59e-24	2.45e-22	-	-	GO:0016491//oxidoreductase activity	-	gi|462408774|gb|EMJ14108.1|/0/hypothetical protein PRUPE_ppa022216mg [Prunus persica]
ppa007719m	1077	1481	269	212.997	61.327	-1.79624	Down	2.04e-101	6.48e-99	K06892|1|2e-61|234|pop:POPTR_550478|;K05277|2|3e-60|230|pop:POPTR_646527|leucoanthocyanidin dioxygenase [EC:1.14.11.19];K05278|5|5e-58|223|rcu:RCOM_1031440|flavonol synthase [EC:1.14.11.23]	-	GO:0046914//transition metal ion binding;GO:0016706//oxidoreductase activity, acting on paired donors, with incorporation or reduction of molecular oxygen, 2-oxoglutarate as one donor, and incorporation of one atom each of oxygen into both donors;GO:00167	GO:0008152//metabolic process	gi|462414656|gb|EMJ19393.1|/0/hypothetical protein PRUPE_ppa007719mg [Prunus persica]
ppa022176m	642	55	10	13.2697	3.82455	-1.79478	Down	5.5e-05	0.000529336	-	-	-	-	gi|462406396|gb|EMJ11860.1|/1.03457e-115/hypothetical protein PRUPE_ppa022176mg [Prunus persica]
ppa000734m	3230	159	29	7.62481	2.2045	-1.79025	Down	3.83e-12	9.75e-11	K00924|1|0.0|649|aly:ARALYDRAFT_476729|[EC:2.7.1.-];K08286|5|3e-158|558|ath:AT4G28490|protein-serine/threonine kinase [EC:2.7.11.-]	GO:0031224//intrinsic to membrane	GO:0004871//signal transducer activity;GO:0016491//oxidoreductase activity;GO:0004674//protein serine/threonine kinase activity;GO:0032559	GO:0006464//cellular protein modification process	gi|462404062|gb|EMJ09619.1|/0/hypothetical protein PRUPE_ppa000734mg [Prunus persica]
ppa017336m	1377	1115	204	125.422	36.3757	-1.78575	Down	3.4e-76	7.6e-74	K13430|1|1e-84|311|rcu:RCOM_1078760|serine/threonine-protein kinase PBS1 [EC:2.7.11.1];K04733|5|9e-83|305|smo:SELMODRAFT_33807|interleukin-1 receptor-associated kinase 4 [EC:2.7.11.1]	-	GO:0004672//protein kinase activity;GO:0032559	GO:0006464//cellular protein modification process	gi|462406810|gb|EMJ12274.1|/0/hypothetical protein PRUPE_ppa017336mg [Prunus persica]
ppa003286m	2287	799	149	54.1147	15.9969	-1.75823	Down	5.78e-54	8.05e-52	K03885|1|0.0|942|gmx:100809915|NADH dehydrogenase [EC:1.6.99.3]	-	GO:0046872//metal ion binding;GO:0050662//coenzyme binding;GO:0050136//NADH dehydrogenase (quinone) activity	GO:0008152//metabolic process	gi|462410532|gb|EMJ15866.1|/0/hypothetical protein PRUPE_ppa003286mg [Prunus persica]
ppa004139m	1636	193	36	18.2729	5.40299	-1.75788	Down	3.87e-14	1.18e-12	K00666|1|1e-122|438|sbi:SORBI_10g012080|fatty-acyl-CoA synthase [EC:6.2.1.-];K01904|2|4e-31|134|ppp:PHYPADRAFT_209184|4-coumarate--CoA ligase [EC:6.2.1.12]	-	GO:0003824//catalytic activity	-	gi|462412036|gb|EMJ17085.1|/0/hypothetical protein PRUPE_ppa004139mg [Prunus persica]
ppa023794m	1416	654	122	71.54	21.1549	-1.75775	Down	1.89e-44	2.05e-42	K03327|1|2e-174|610|pop:POPTR_585163|multidrug resistance protein, MATE family	-	GO:0022857//transmembrane transporter activity	GO:0006810//transport	gi|462423525|gb|EMJ27788.1|/0/hypothetical protein PRUPE_ppa023794mg [Prunus persica]
ppa005104m	1684	27051	5114	2488.14	745.648	-1.7385	Down	0	0	K00924|1|6e-12|70.9|ath:AT5G22850|[EC:2.7.1.-]	GO:0005618//cell wall	GO:0008233//peptidase activity	-	gi|462397558|gb|EMJ03226.1|/0/hypothetical protein PRUPE_ppa005104mg [Prunus persica]
ppa010841m	702	528	100	116.501	34.9767	-1.73588	Down	1.32e-35	1.11e-33	-	GO:0031224//intrinsic to membrane	GO:0046914//transition metal ion binding	-	gi|462405286|gb|EMJ10750.1|/1.15672e-121/hypothetical protein PRUPE_ppa010841mg [Prunus persica]
ppa009531m	1046	95	18	14.0678	4.22529	-1.73528	Down	1.71e-07	2.64e-06	K00514|1|1e-17|89.0|rcu:RCOM_1428040|zeta-carotene desaturase [EC:1.3.5.6];K01206|2|2e-16|84.7|ath:AT1G67830|alpha-L-fucosidase [EC:3.2.1.51]	-	GO:0016788//hydrolase activity, acting on ester bonds	-	gi|462420261|gb|EMJ24524.1|/1.47305e-165/hypothetical protein PRUPE_ppa009531mg [Prunus persica]
ppa016327m	2058	779	149	58.6309	17.7769	-1.72166	Down	3.27e-51	4.21e-49	K05391|1|0.0|1144|vvi:100267557|cyclic nucleotide gated channel, other eukaryote	GO:0031224//intrinsic to membrane	GO:0005267//potassium channel activity;GO:0005515//protein binding;GO:0000166//nucleotide binding	GO:0030001//metal ion transport	gi|462423838|gb|EMJ28101.1|/0/hypothetical protein PRUPE_ppa016327mg [Prunus persica]
ppa002314m	2582	191	38	11.4581	3.61362	-1.66485	Down	4.21e-13	1.17e-11	K09840|1|0.0|930|vvi:100232943|9-cis-epoxycarotenoid dioxygenase [EC:1.13.11.51]	-	GO:0016701//oxidoreductase activity, acting on single donors with incorporation of molecular oxygen	-	gi|462409479|gb|EMJ14813.1|/0/hypothetical protein PRUPE_ppa002314mg [Prunus persica]
ppa025934m	384	74	15	29.8493	9.59125	-1.63791	Down	1e-05	0.000113829	-	-	-	-	gi|462404603|gb|EMJ10067.1|/1.25936e-69/hypothetical protein PRUPE_ppa025934mg [Prunus persica]
ppa005715m	1344	240	49	27.6596	8.95184	-1.62753	Down	1.17e-15	4.05e-14	K13065|1|2e-31|135|vvi:100265530|shikimate O-hydroxycinnamoyltransferase [EC:2.3.1.133];K15400|5|4e-30|130|ath:AT5G41040|omega-hydroxypalmitate O-feruloyl transferase [EC:2.3.1.188]	-	GO:0016747//transferase activity, transferring acyl groups other than amino-acyl groups	-	gi|462399882|gb|EMJ05550.1|/0/hypothetical protein PRUPE_ppa005715mg [Prunus persica]
ppa009245m	1067	210	43	30.4852	9.89508	-1.62333	Down	7.94e-14	2.36e-12	K08235|1|2e-159|559|rcu:RCOM_0905690|xyloglucan:xyloglucosyl transferase [EC:2.4.1.207]	GO:0005576//extracellular region;GO:0030312//external encapsulating structure	GO:0016798//hydrolase activity, acting on glycosyl bonds;GO:0016758//transferase activity, transferring hexosyl groups	GO:0044042//glucan metabolic process	gi|462407563|gb|EMJ12897.1|/4.71255e-175/hypothetical protein PRUPE_ppa009245mg [Prunus persica]
ppa009721m	843	68	14	12.4944	4.0777	-1.61545	Down	2.82e-05	0.00029076	K01206|1|7e-12|69.3|ath:AT1G67830|alpha-L-fucosidase [EC:3.2.1.51];K00514|3|3e-09|60.8|rcu:RCOM_1428040|zeta-carotene desaturase [EC:1.3.5.6]	-	GO:0016788//hydrolase activity, acting on ester bonds	-	gi|462397951|gb|EMJ03619.1|/9.026e-149/hypothetical protein PRUPE_ppa009721mg [Prunus persica]
ppa021097m	1773	405	84	35.3819	11.6328	-1.60481	Down	5.72e-25	3.16e-23	-	-	-	-	gi|462395487|gb|EMJ01286.1|/0/hypothetical protein PRUPE_ppa021097mg [Prunus persica]
ppa010432m	1020	195	41	29.6121	9.86959	-1.58512	Down	1.48e-12	3.91e-11	-	GO:0016020//membrane	-	-	gi|462405246|gb|EMJ10710.1|/1.15625e-98/hypothetical protein PRUPE_ppa010432mg [Prunus persica]
ppa025660m	1449	2149	455	229.722	77.1007	-1.57507	Down	2.92e-122	1.23e-119	K01229|1|0.0|632|vvi:100267558|lactase-phlorizin hydrolase [EC:3.2.1.108 3.2.1.62];K05350|2|4e-180|629|gmx:100814004|beta-glucosidase [EC:3.2.1.21]	GO:0031410//cytoplasmic vesicle	GO:0016798//hydrolase activity, acting on glycosyl bonds	GO:0008152//metabolic process	gi|462410299|gb|EMJ15633.1|/0/hypothetical protein PRUPE_ppa025660mg [Prunus persica]
ppa007395m	1131	24605	5265	3369.73	1143.01	-1.55979	Down	0	0	-	-	-	-	gi|462395328|gb|EMJ01127.1|/2.41598e-90/hypothetical protein PRUPE_ppa007395mg [Prunus persica]
ppa017540m	1128	207	45	28.4247	9.79532	-1.53698	Down	9.76e-13	2.62e-11	K14829|1|4e-46|183|aly:ARALYDRAFT_485276|pre-rRNA-processing protein IPI3;K12862|2|1e-11|69.3|smo:SELMODRAFT_115108|pleiotropic regulator 1;K14963|3|2e-11|68.6|mtr:MTR_4g119620|COMPASS component SWD3	-	-	-	gi|462408360|gb|EMJ13694.1|/0/hypothetical protein PRUPE_ppa017540mg [Prunus persica]
ppa014308m	233	105	23	69.802	24.2375	-1.52603	Down	4.99e-07	7.19e-06	-	-	-	-	gi|462423062|gb|EMJ27325.1|/1.30794e-37/hypothetical protein PRUPE_ppa014308mg [Prunus persica]
ppa007714m	1396	180	40	19.972	7.03542	-1.50527	Down	5.86e-11	1.37e-09	K01623|1|0.0|637|rcu:RCOM_0383870|fructose-bisphosphate aldolase, class I [EC:4.1.2.13]	-	GO:0016832//aldehyde-lyase activity	GO:0006007//glucose catabolic process	gi|462397790|gb|EMJ03458.1|/0/hypothetical protein PRUPE_ppa007714mg [Prunus persica]
ppa014160m	622	302	68	75.2057	26.8432	-1.48629	Down	3.6e-17	1.38e-15	-	-	-	-	gi|462416965|gb|EMJ21702.1|/1.53898e-28/hypothetical protein PRUPE_ppa014160mg [Prunus persica]
ppa012402m	825	16043	3619	3012.08	1077.08	-1.48363	Down	0	0	-	-	-	GO:0010876//lipid localization	gi|462405425|gb|EMJ10889.1|/1.85305e-66/hypothetical protein PRUPE_ppa012402mg [Prunus persica]
ppa011642m	690	1172	267	263.095	95.0118	-1.46941	Down	3.23e-61	5.26e-59	-	-	GO:0016772//transferase activity, transferring phosphorus-containing groups;GO:0005488//binding	GO:0007049//cell cycle;GO:0006796//phosphate-containing compound metabolic process	gi|462414898|gb|EMJ19635.1|/9.84287e-94/hypothetical protein PRUPE_ppa011642mg [Prunus persica]
ppa012800m	587	726	166	191.572	69.4361	-1.46413	Down	2.35e-38	2.17e-36	-	GO:0043231//intracellular membrane-bounded organelle	-	-	gi|462405465|gb|EMJ10929.1|/3.50053e-85/hypothetical protein PRUPE_ppa012800mg [Prunus persica]
ppa004218m	1660	2131	492	198.843	72.7733	-1.45015	Down	8.54e-108	3.16e-105	K01193|1|0.0|816|vvi:100263168|beta-fructofuranosidase [EC:3.2.1.26]	GO:0030312//external encapsulating structure	GO:0004558//alpha-glucosidase activity	GO:0044238//primary metabolic process	gi|462399637|gb|EMJ05305.1|/0/hypothetical protein PRUPE_ppa004218mg [Prunus persica]
ppa009387m	1337	2069	480	239.697	88.1506	-1.44317	Down	5.5e-104	1.83e-101	K08235|1|6e-159|558|pop:POPTR_708892|xyloglucan:xyloglucosyl transferase [EC:2.4.1.207]	GO:0005576//extracellular region;GO:0030312//external encapsulating structure	GO:0016798//hydrolase activity, acting on glycosyl bonds;GO:0016758//transferase activity, transferring hexosyl groups	GO:0044042//glucan metabolic process	gi|462420188|gb|EMJ24451.1|/1.75787e-180/hypothetical protein PRUPE_ppa009387mg [Prunus persica]
ppa005830m	1517	375	87	38.2895	14.0815	-1.44315	Down	3.75e-20	1.65e-18	K13692|1|2e-40|165|aly:ARALYDRAFT_481198|UDP-glucose:(indol-3-yl)acetate beta-D-glucosyltransferase [EC:2.4.1.121];K13691|5|7e-38|156|pop:POPTR_810275|pathogen-inducible salicylic acid glucosyltransferase [EC:2.4.1.-]	-	GO:0016757//transferase activity, transferring glycosyl groups	-	gi|462414476|gb|EMJ19213.1|/0/hypothetical protein PRUPE_ppa005830mg [Prunus persica]
ppa004772m	1483	241	56	25.1716	9.27176	-1.44088	Down	1.99e-13	5.68e-12	K13356|1|7e-171|598|pop:POPTR_767177|fatty acyl-CoA reductase [EC:1.2.1.-]	-	GO:0003824//catalytic activity	GO:0008152//metabolic process	gi|462400754|gb|EMJ06311.1|/0/hypothetical protein PRUPE_ppa004772mg [Prunus persica]
ppa004655m	1694	400	94	36.5747	13.6248	-1.42461	Down	5.05e-21	2.31e-19	-	-	GO:0016740//transferase activity	-	gi|462397487|gb|EMJ03155.1|/0/hypothetical protein PRUPE_ppa004655mg [Prunus persica]
ppa007316m	1262	1644	388	201.779	75.4897	-1.41843	Down	5.97e-81	1.43e-78	-	GO:0005622//intracellular;GO:0031224//intrinsic to membrane	GO:0046914//transition metal ion binding;GO:0001071//nucleic acid binding transcription factor activity	GO:0006351//transcription, DNA-dependent	gi|462401020|gb|EMJ06577.1|/0/hypothetical protein PRUPE_ppa007316mg [Prunus persica]
ppa008577m	1024	2076	497	314.023	119.171	-1.39783	Down	1.32e-99	4.08e-97	K00430|1|1e-143|507|vvi:100261249|peroxidase [EC:1.11.1.7];K14833|2|2e-136|483|rcu:RCOM_0852470|nucleolar complex protein 2	-	GO:0005506//iron ion binding;GO:0003824//catalytic activity;GO:0016209//antioxidant activity	GO:0008152//metabolic process;GO:0006950//response to stress	gi|462411817|gb|EMJ16866.1|/0/hypothetical protein PRUPE_ppa008577mg [Prunus persica]
ppa003883m	1796	3622	871	312.375	119.077	-1.39139	Down	3.26e-171	2.01e-168	K07964|1|0.0|692|gmx:100792087|heparanase 1 [EC:3.2.1.166]	GO:0005618//cell wall	GO:0016787//hydrolase activity;GO:0043167//ion binding	GO:0044238//primary metabolic process	gi|462399148|gb|EMJ04816.1|/0/hypothetical protein PRUPE_ppa003883mg [Prunus persica]
ppa000511m	3499	511	123	22.621	8.63131	-1.39001	Down	1.5e-25	8.38e-24	-	-	-	GO:0050896//response to stimulus	gi|462416754|gb|EMJ21491.1|/0/hypothetical protein PRUPE_ppa000511mg [Prunus persica]
ppa004629m	1921	1654	403	133.365	51.5102	-1.37245	Down	1.27e-77	2.91e-75	-	-	-	-	gi|462419054|gb|EMJ23317.1|/0/hypothetical protein PRUPE_ppa004629mg [Prunus persica]
ppa007765m	1199	6202	1530	801.211	313.32	-1.35455	Down	2.4e-280	2.44e-277	K13420|1|3e-43|174|rcu:RCOM_0633880|LRR receptor-like serine/threonine-protein kinase FLS2 [EC:2.7.11.1]	GO:0005576//extracellular region;GO:0030312//external encapsulating structure;GO:0009536//plastid	GO:0016628//oxidoreductase activity, acting on the CH-CH group of donors, NAD or NADP as acceptor;GO:0016772//transferase activity, transferring phosphorus-containing groups	GO:0006796//phosphate-containing compound metabolic process;GO:0023052//signaling	gi|462401074|gb|EMJ06631.1|/0/hypothetical protein PRUPE_ppa007765mg [Prunus persica]
ppa012627m	759	746	185	152.241	59.8474	-1.347	Down	5.59e-35	4.58e-33	-	-	-	-	gi|462420856|gb|EMJ25119.1|/2.14718e-95/hypothetical protein PRUPE_ppa011018mg [Prunus persica]
ppa006715m	1200	598	149	77.1888	30.4874	-1.34018	Down	3.79e-28	2.41e-26	K12134|1|8e-26|116|aly:ARALYDRAFT_904154|circadian clock associated 1;K12133|3|5e-25|113|ath:AT1G01060|LATE ELONGATED HYPOCOTYL	-	-	-	gi|462404950|gb|EMJ10414.1|/0/hypothetical protein PRUPE_ppa006715mg [Prunus persica]
ppa014611m	1155	1104	278	148.054	59.0987	-1.32493	Down	9.09e-50	1.09e-47	K13420|1|1e-25|115|rcu:RCOM_0633880|LRR receptor-like serine/threonine-protein kinase FLS2 [EC:2.7.11.1]	-	-	-	gi|462411394|gb|EMJ16443.1|/0/hypothetical protein PRUPE_ppa014611mg, partial [Prunus persica]
ppa017460m	972	1067	269	170.033	67.9519	-1.32323	Down	4.58e-48	5.29e-46	-	-	-	-	gi|462413425|gb|EMJ18474.1|/1.4693e-156/hypothetical protein PRUPE_ppa017460mg [Prunus persica]
ppa002511m	2040	1494	377	113.437	45.376	-1.32189	Down	1.61e-66	2.89e-64	K13680|1|3e-107|387|smo:SELMODRAFT_230176|beta-mannan synthase [EC:2.4.1.32]	GO:0016020//membrane	GO:0016759//cellulose synthase activity	-	gi|462411163|gb|EMJ16212.1|/0/hypothetical protein PRUPE_ppa002511mg [Prunus persica]
ppa007979m	1050	2415	614	356.256	143.58	-1.31106	Down	3.96e-105	1.37e-102	K00514|1|1e-24|112|rcu:RCOM_1428040|zeta-carotene desaturase [EC:1.3.5.6];K01206|2|2e-23|108|ath:AT1G67830|alpha-L-fucosidase [EC:3.2.1.51]	-	GO:0016787//hydrolase activity	-	gi|462411774|gb|EMJ16823.1|/0/hypothetical protein PRUPE_ppa007979mg [Prunus persica]
ppa003411m	1734	298	77	26.6196	10.9033	-1.28773	Down	5.55e-14	1.67e-12	K00423|1|0.0|941|vvi:100251280|L-ascorbate oxidase [EC:1.10.3.3]	-	GO:0046914//transition metal ion binding;GO:0016682//oxidoreductase activity, acting on diphenols and related substances as donors, oxygen as acceptor	GO:0008152//metabolic process	gi|462402091|gb|EMJ07648.1|/0/hypothetical protein PRUPE_ppa003411mg [Prunus persica]
ppa005927m	1455	305	79	32.4692	13.3315	-1.28423	Down	3.17e-14	9.79e-13	K14548|1|4e-76|283|rcu:RCOM_0962120|U3 small nucleolar RNA-associated protein 4	-	GO:0070529;GO:0016846//carbon-sulfur lyase activity;GO:0048037//cofactor binding	GO:0009888//tissue development;GO:0009683;GO:0009725//response to hormone stimulus;GO:0010051//xylem and phloem pattern formation;GO:0010015//root morphogenesis;GO:0009630//gravitropism;GO:0048438//floral whorl development;GO:0009793//embryo development e	gi|462404888|gb|EMJ10352.1|/0/hypothetical protein PRUPE_ppa005927mg [Prunus persica]
ppa022641m	933	510	133	84.6687	35.0014	-1.27442	Down	1.45e-22	7.24e-21	K11165|1|2e-16|84.3|gmx:100795991|dehydrogenase/reductase SDR family member 7 [EC:1.1.-.-];K00059|5|2e-12|71.2|aly:ARALYDRAFT_497078|3-oxoacyl-[acyl-carrier protein] reductase [EC:1.1.1.100]	-	GO:0003824//catalytic activity	-	gi|462405871|gb|EMJ11335.1|/2.99138e-151/hypothetical protein PRUPE_ppa022641mg [Prunus persica]
ppa003284m	1764	1034	270	90.7938	37.5821	-1.27255	Down	4.88e-44	5.22e-42	K13754|1|2e-168|590|vvi:100246655|solute carrier family 24 (sodium/potassium/calcium exchanger), member 6	GO:0044464//cell part	-	GO:0006810//transport	gi|462399629|gb|EMJ05297.1|/0/hypothetical protein PRUPE_ppa003284mg [Prunus persica]
ppa008713m	1183	130	34	17.0213	7.05683	-1.27025	Down	1.02e-06	1.38e-05	K00100|1|6e-21|100|olu:OSTLU_36252|[EC:1.1.1.-];K00218|2|3e-16|84.7|aly:ARALYDRAFT_470335|protochlorophyllide reductase [EC:1.3.1.33]	-	GO:0016491//oxidoreductase activity	GO:0008152//metabolic process	gi|462401210|gb|EMJ06767.1|/3.44339e-161/hypothetical protein PRUPE_ppa008713mg [Prunus persica]
ppa006777m	1202	163	43	21.0047	8.78374	-1.25781	Down	5.25e-08	8.76e-07	-	-	GO:0016407//acetyltransferase activity	-	gi|462400944|gb|EMJ06501.1|/0/hypothetical protein PRUPE_ppa006777mg [Prunus persica]
ppa006328m	1878	7370	1958	607.864	255.996	-1.24763	Down	7.7e-294	8.69e-291	K10781|1|2e-175|613|vvi:100257579|fatty acyl-ACP thioesterase B [EC:3.1.2.14 3.1.2.-]	-	GO:0016297//acyl-[acyl-carrier-protein] hydrolase activity	GO:0006631//fatty acid metabolic process	gi|462397689|gb|EMJ03357.1|/0/hypothetical protein PRUPE_ppa006328mg [Prunus persica]
ppa007749m	1115	1987	530	276.031	116.712	-1.24187	Down	4.73e-80	1.09e-77	K00083|1|2e-134|476|rcu:RCOM_0811350|cinnamyl-alcohol dehydrogenase [EC:1.1.1.195]	-	GO:0046872//metal ion binding;GO:0016491//oxidoreductase activity	GO:0008152//metabolic process	gi|462396767|gb|EMJ02566.1|/3.27559e-166/hypothetical protein PRUPE_ppa007749mg [Prunus persica]
ppa001674m	2346	200	54	13.2049	5.65173	-1.22431	Down	3.37e-09	6.54e-08	K08653|1|1e-05|50.8|bdi:100822086|membrane-bound transcription factor site-1 protease [EC:3.4.21.112]	-	GO:0005515//protein binding;GO:0004175//endopeptidase activity	GO:0019538//protein metabolic process;GO:0044092//negative regulation of molecular function	gi|462404812|gb|EMJ10276.1|/0/hypothetical protein PRUPE_ppa001674mg [Prunus persica]
ppa023110m	357	712	193	308.92	132.741	-1.21862	Down	6.09e-29	4.02e-27	-	-	GO:0005488//binding	GO:0051234//establishment of localization;GO:0010876//lipid localization	gi|462402316|gb|EMJ07873.1|/4.62548e-64/hypothetical protein PRUPE_ppa023110mg [Prunus persica]
ppa018909m	1482	1775	485	185.517	80.3543	-1.20711	Down	1.08e-68	2.07e-66	K13356|1|2e-164|577|vvi:100259719|fatty acyl-CoA reductase [EC:1.2.1.-]	-	GO:0003824//catalytic activity	GO:0008152//metabolic process	gi|462403857|gb|EMJ09414.1|/0/hypothetical protein PRUPE_ppa018909mg [Prunus persica]
ppa008830m	1091	262	72	37.1973	16.204	-1.19884	Down	2.61e-11	6.26e-10	-	GO:0043231//intracellular membrane-bounded organelle	GO:0003677//DNA binding;GO:0001071//nucleic acid binding transcription factor activity	GO:0006351//transcription, DNA-dependent	gi|462397780|gb|EMJ03448.1|/2.52233e-147/hypothetical protein PRUPE_ppa008830mg [Prunus persica]
ppa012348m	723	371	102	79.4822	34.6399	-1.1982	Down	2.01e-15	6.83e-14	-	-	-	-	gi|462405419|gb|EMJ10883.1|/1.07708e-85/hypothetical protein PRUPE_ppa012348mg [Prunus persica]
ppa007228m	1488	1908	525	198.614	86.6307	-1.19702	Down	8.97e-73	1.88e-70	K05692|1|0.0|731|pop:POPTR_561252|actin beta/gamma 1;K10355|3|0.0|720|osa:4333919|actin, other eukaryote	GO:0043232	GO:0032559	-	gi|462399893|gb|EMJ05561.1|/0/hypothetical protein PRUPE_ppa007228mg [Prunus persica]
ppa013998m	664	1890	522	440.888	193.027	-1.19161	Down	1.31e-71	2.67e-69	-	-	-	-	gi|462411347|gb|EMJ16396.1|/1.34392e-36/hypothetical protein PRUPE_ppa013998mg [Prunus persica]
ppa009681m	951	126	35	20.5222	9.03655	-1.18334	Down	5.28e-06	6.38e-05	-	GO:0016020//membrane;GO:0042579//microbody	GO:0016787//hydrolase activity	-	gi|462407641|gb|EMJ12975.1|/2.86303e-149/hypothetical protein PRUPE_ppa009681mg [Prunus persica]
ppa002801m	2031	294	82	22.4219	9.91332	-1.17747	Down	3.23e-12	8.31e-11	-	GO:0043231//intracellular membrane-bounded organelle	GO:0016741	GO:0006730//one-carbon metabolic process	gi|462416996|gb|EMJ21733.1|/0/hypothetical protein PRUPE_ppa002801mg [Prunus persica]
ppa025571m	3003	111	31	5.72535	2.53467	-1.17556	Down	2.18e-05	0.000229732	K10406|1|7e-92|337|vvi:100249019|kinesin family member C2/C3	-	GO:0003774//motor activity;GO:0000166//nucleotide binding	-	gi|462403436|gb|EMJ08993.1|/0/hypothetical protein PRUPE_ppa025571mg [Prunus persica]
ppa004549m	1676	730	205	67.4657	30.0328	-1.16762	Down	7.95e-28	4.91e-26	K04733|1|1e-81|302|smo:SELMODRAFT_159261|interleukin-1 receptor-associated kinase 4 [EC:2.7.11.1];K13430|4|4e-72|270|sbi:SORBI_04g020990|serine/threonine-protein kinase PBS1 [EC:2.7.11.1]	-	GO:0004672//protein kinase activity;GO:0032559	GO:0006464//cellular protein modification process	gi|462420243|gb|EMJ24506.1|/0/hypothetical protein PRUPE_ppa004549mg [Prunus persica]
ppa024368m	453	718	202	245.505	109.489	-1.16497	Down	2.65e-27	1.62e-25	-	-	-	-	gi|462404194|gb|EMJ09751.1|/3.80159e-80/hypothetical protein PRUPE_ppa024368mg [Prunus persica]
ppa006229m	1339	7905	2235	914.441	409.838	-1.15784	Down	1.2e-280	1.28e-277	K01728|1|0.0|692|vvi:100251082|pectate lyase [EC:4.2.2.2]	-	GO:0016837	-	gi|462396429|gb|EMJ02228.1|/0/hypothetical protein PRUPE_ppa006229mg [Prunus persica]
ppa009428m	893	99	28	17.1719	7.69878	-1.15735	Down	7.64e-05	0.000707102	K06889|1|2e-11|68.2|cme:CMQ233C|	-	GO:0070011//peptidase activity, acting on L-amino acid peptides	GO:0019538//protein metabolic process	gi|462397926|gb|EMJ03594.1|/1.41473e-163/hypothetical protein PRUPE_ppa009428mg [Prunus persica]
ppa006696m	1564	407	116	40.3081	18.2111	-1.14625	Down	9.34e-16	3.24e-14	K14497|1|2e-128|457|pop:POPTR_768154|protein phosphatase 2C [EC:3.1.3.16]	GO:0043234//protein complex	GO:0004721//phosphoprotein phosphatase activity;GO:0043169//cation binding	GO:0006464//cellular protein modification process	gi|462400935|gb|EMJ06492.1|/0/hypothetical protein PRUPE_ppa006696mg [Prunus persica]
ppa011560m	849	282	81	51.4489	23.4257	-1.13505	Down	3.41e-11	8.1e-10	-	-	-	-	gi|462420387|gb|EMJ24650.1|/3.28346e-90/hypothetical protein PRUPE_ppa011560mg [Prunus persica]
ppa000338m	3818	205	59	8.31672	3.7943	-1.13218	Down	1.8e-08	3.2e-07	K05658|1|0.0|1723|vvi:100253815|ATP-binding cassette, subfamily B (MDR/TAP), member 1	GO:0031224//intrinsic to membrane	GO:0005368//taurine transmembrane transporter activity;GO:0042626//ATPase activity, coupled to transmembrane movement of substances;GO:0032559	GO:0006810//transport;GO:0009207	gi|462410427|gb|EMJ15761.1|/0/hypothetical protein PRUPE_ppa000338mg [Prunus persica]
ppa023366m	2091	190	56	14.0745	6.57581	-1.09785	Down	1.25e-07	1.96e-06	-	-	-	-	gi|462397538|gb|EMJ03206.1|/0/hypothetical protein PRUPE_ppa023366mg, partial [Prunus persica]
ppa011751m	681	1805	533	410.548	192.174	-1.09514	Down	3.79e-60	5.92e-58	K09422|1|5e-79|291|vvi:100233097|myb proto-oncogene protein, plant	GO:0043231//intracellular membrane-bounded organelle	GO:0003676//nucleic acid binding	-	gi|462413916|gb|EMJ18965.1|/2.59902e-115/hypothetical protein PRUPE_ppa011751mg [Prunus persica]
ppa002275m	2082	951	281	70.7513	33.1391	-1.09422	Down	1.94e-32	1.43e-30	K13680|1|9e-114|409|smo:SELMODRAFT_178995|beta-mannan synthase [EC:2.4.1.32]	GO:0043231//intracellular membrane-bounded organelle	GO:0046527//glucosyltransferase activity	-	gi|462423914|gb|EMJ28177.1|/0/hypothetical protein PRUPE_ppa002275mg [Prunus persica]
ppa019802m	1131	115	34	15.7496	7.38128	-1.09337	Down	4.47e-05	0.000437576	K06694|1|1e-14|79.0|gmx:100499930|26S proteasome non-ATPase regulatory subunit 10	-	-	-	gi|462415830|gb|EMJ20567.1|/0/hypothetical protein PRUPE_ppa019802mg [Prunus persica]
ppa004410m	1586	2186	647	213.492	100.165	-1.0918	Down	3.96e-72	8.21e-70	K03327|1|1e-179|627|rcu:RCOM_0681960|multidrug resistance protein, MATE family	-	GO:0022857//transmembrane transporter activity	GO:0006810//transport	gi|462424659|gb|EMJ28922.1|/0/hypothetical protein PRUPE_ppa004410mg [Prunus persica]
ppa023461m	681	128	38	29.1137	13.701	-1.08742	Down	1.77e-05	0.000190191	-	-	-	-	gi|462413525|gb|EMJ18574.1|/9.43994e-73/hypothetical protein PRUPE_ppa023461mg [Prunus persica]
ppa009083m	924	384	114	64.3715	30.2934	-1.08742	Down	7.25e-14	2.16e-12	K09874|1|6e-119|425|aly:ARALYDRAFT_477170|aquaporin NIP	GO:0031224//intrinsic to membrane	GO:0042887;GO:0015166//polyol transmembrane transporter activity;GO:0005372//water transmembrane transporter activity;GO:0015103//inorganic anion transmembrane transporter activity	GO:0006820//anion transport;GO:0015840//urea transport;GO:0034220//ion transmembrane transport;GO:0010036//response to boron-containing substance;GO:0008643//carbohydrate transport	gi|462411882|gb|EMJ16931.1|/9.42475e-166/hypothetical protein PRUPE_ppa009083mg [Prunus persica]
ppa010571m	748	7532	2241	1559.71	735.624	-1.08424	Down	3.15e-241	2.67e-238	-	-	GO:0008422//beta-glucosidase activity;GO:0019865//immunoglobulin binding	GO:0006950//response to stress	gi|462400255|gb|EMJ05923.1|/2.77452e-140/hypothetical protein PRUPE_ppa010571mg [Prunus persica]
ppa006392m	1812	2135	637	182.505	86.317	-1.08022	Down	2.51e-69	4.87e-67	K01728|1|0.0|699|gmx:100101868|pectate lyase [EC:4.2.2.2]	-	GO:0003824//catalytic activity	-	gi|157313312|gb|ABV32549.1|/0/pectase lyase [Prunus persica]
ppa013267m	551	2497	746	701.942	332.432	-1.07829	Down	1.5e-80	3.53e-78	-	-	-	-	gi|462411294|gb|EMJ16343.1|/4.25243e-47/hypothetical protein PRUPE_ppa013267mg [Prunus persica]
ppa001765m	3049	4267	1277	216.77	102.837	-1.07581	Down	7.78e-136	3.68e-133	K12133|1|1e-102|373|ath:AT1G01060|LATE ELONGATED HYPOCOTYL;K12134|3|2e-91|335|ath:AT2G46830|circadian clock associated 1	-	-	-	gi|462415391|gb|EMJ20128.1|/0/hypothetical protein PRUPE_ppa001765mg [Prunus persica]
ppa021579m	1479	270	81	28.2768	13.4472	-1.07231	Down	5.78e-10	1.22e-08	K02433|1|1e-33|142|ath:AT3G25660|aspartyl-tRNA(Asn)/glutamyl-tRNA (Gln) amidotransferase subunit A [EC:6.3.5.6 6.3.5.7]	-	GO:0016879//ligase activity, forming carbon-nitrogen bonds	-	gi|462408731|gb|EMJ14065.1|/0/hypothetical protein PRUPE_ppa021579mg, partial [Prunus persica]
ppa004698m	1488	684	207	71.2012	34.1572	-1.05971	Down	1.16e-22	5.82e-21	-	GO:0044464//cell part	-	GO:0023052//signaling	gi|462415512|gb|EMJ20249.1|/0/hypothetical protein PRUPE_ppa004698mg [Prunus persica]
ppa009528m	2011	3950	1209	304.242	147.615	-1.04338	Down	6.25e-120	2.49e-117	K00514|1|1e-20|100|rcu:RCOM_1428040|zeta-carotene desaturase [EC:1.3.5.6];K01206|2|3e-19|95.5|ath:AT1G67830|alpha-L-fucosidase [EC:3.2.1.51]	-	GO:0016788//hydrolase activity, acting on ester bonds	-	gi|462420259|gb|EMJ24522.1|/3.84268e-164/hypothetical protein PRUPE_ppa009528mg [Prunus persica]
ppa013554m	805	20176	6198	3882.16	1890.48	-1.03811	Down	0	0	-	-	GO:0005488//binding	GO:0051234//establishment of localization;GO:0010876//lipid localization	gi|55774584|gb|AAV64877.1|/4.50571e-62/non-specific lipid transfer protein [Prunus persica]
ppa015896m	987	210	65	32.9561	16.1701	-1.02722	Down	1.36e-07	2.12e-06	K05279|1|3e-93|340|rcu:RCOM_0596300|flavonol 3-O-methyltransferase [EC:2.1.1.76];K13066|5|3e-89|326|pop:POPTR_824484|caffeic acid 3-O-methyltransferase [EC:2.1.1.68]	-	GO:0008168//methyltransferase activity	-	gi|462415594|gb|EMJ20331.1|/0/hypothetical protein PRUPE_ppa015896mg [Prunus persica]
ppa012457m	1604	781	242	75.419	37.0447	-1.02566	Down	2.02e-24	1.1e-22	-	-	-	-	gi|462422891|gb|EMJ27154.1|/1.81012e-81/hypothetical protein PRUPE_ppa012457mg [Prunus persica]
ppa001345m	2842	232	72	12.6444	6.22048	-1.0234	Down	3.26e-08	5.62e-07	K12309|1|0.0|769|ath:AT3G52840|beta-galactosidase [EC:3.2.1.23];K01190|3|8e-58|224|cme:CMP078C|beta-galactosidase [EC:3.2.1.23]	GO:0005618//cell wall	GO:0030246//carbohydrate binding;GO:0043167//ion binding;GO:0015925	GO:0044238//primary metabolic process;GO:0009628//response to abiotic stimulus	gi|462410489|gb|EMJ15823.1|/0/hypothetical protein PRUPE_ppa001345mg [Prunus persica]
ppa000781m	3021	2308	718	118.337	58.3565	-1.01993	Down	2.4e-68	4.53e-66	-	-	-	-	gi|462406142|gb|EMJ11606.1|/0/hypothetical protein PRUPE_ppa000781mg [Prunus persica]
ppa016161m	927	135	42	22.5574	11.1246	-1.01984	Down	2.82e-05	0.000290831	-	GO:0043234//protein complex	GO:0004721//phosphoprotein phosphatase activity;GO:0043169//cation binding	GO:0006464//cellular protein modification process	gi|462421078|gb|EMJ25341.1|/0/hypothetical protein PRUPE_ppa016161mg [Prunus persica]
ppa001102m	2928	167	52	8.83445	4.36061	-1.01861	Down	3.14e-06	3.97e-05	K03695|1|0.0|1423|bdi:100825913|ATP-dependent Clp protease ATP-binding subunit ClpB	-	GO:0017111//nucleoside-triphosphatase activity;GO:0032559	GO:0009642//response to light intensity;GO:0044267//cellular protein metabolic process;GO:0000302//response to reactive oxygen species	gi|462406116|gb|EMJ11580.1|/0/hypothetical protein PRUPE_ppa001102mg [Prunus persica]
ppa023154m	879	122	38	21.4984	10.6148	-1.01816	Down	7.15e-05	0.000667759	K09422|1|4e-78|289|vvi:100233128|myb proto-oncogene protein, plant	-	-	-	gi|462394699|gb|EMJ00498.1|/1.63632e-156/hypothetical protein PRUPE_ppa023154mg [Prunus persica]
ppa012311m	1083	379	119	54.2057	26.9795	-1.00658	Down	2.86e-12	7.43e-11	-	-	-	-	gi|462398188|gb|EMJ03856.1|/8.52442e-47/hypothetical protein PRUPE_ppa012311mg [Prunus persica]
ppa005581m	1362	956	301	108.721	54.2631	-1.00259	Down	1.58e-28	1.03e-26	K13065|1|6e-12|70.5|zma:100279386|shikimate O-hydroxycinnamoyltransferase [EC:2.3.1.133]	-	-	-	gi|462400818|gb|EMJ06375.1|/0/hypothetical protein PRUPE_ppa005581mg [Prunus persica]
